# Supplementary material for: Metabolic regulation of the maize rhizobiome by benzoxazinoids
Source: ISME J. 2019 Feb 22;13(7):1647–58. doi: 10.1038/s41396-019-0375-2 (PMC6592824; doi:10.1038/s41396-019-0375-2)
Supplement: Supplementary file 4 — Supplementary Tables [file 41396_2019_375_MOESM4_ESM.xlsx]

## Sheet: Table S1
Table S1a: Primer sequences used to verify the presence/absence of WT or mutant Bx biosynthesis genes
Genotype detected	Primer sequences	Reference
Bx1 wild type	GCCAAGAACAACAACCTGGAGC	[1]
	AACGGGCTTGTTAGTCACCTTC	[2]
bx1 mutant	TCTTAACCTCCTGGATGAGTG
	GTTCGAAATCGATCGGGATA	[3]
Bx2 wild type	TAAAACCCTGTATCGCATTGC	[2]
	CTCCTCCTCCCGCACTACTC	[2]
bx2 mutant	CTCCTCCTCCCGCACTACTC	[2]
	ACCCGACCGGATCGTATCGG	[4]
Bx6 wild type	GTGATCTTCTGCAGCTCGTG	[2]
	GCCAGGTAGCTAGAGCCTGA
bx6 mutant	ACCCGACCGGATCGTATCGG
	AGGACGAATCTGAAACGTAGC	[2]
Table S1b: Primer sequences used for quantitative PCR of total bacterial and fungal DNA
DNA target	Primer sequences	Reference
Bacterial 16S rRNA genes	799F: AACMGGATTAGATACCCKG	[5]
	1193R: ACGTCATCCCCACCTTCC	[6]
Fungal partial 5.8S, ITS2 and partial 28S sequences	fITS7: GTGARTCATCGAATCTTTG	[7]
	ITS4: TCCTCCGCTTATTGATATGC	[8]
References
[1] Betsiashvili M, Ahern KR, Jander G. Additive effects of two quantitative trait loci that confer Rhopalosiphum maidis (corn leaf aphid) resistance in maize inbred line Mo17. J Exp Bot 2015; 66: 571–578.
[2] Tzin V, Fernandez-Pozo N, Richter A, Schmelz EA, Schoettner M, Schäfer M, et al. Dynamic Maize Responses to Aphid Feeding Are Revealed by a Time Series of Transcriptomic and Metabolomic Assays. Plant Physiol 2015; 169: 1727–1743.
[3] Ahern KR, Deewatthanawong P, Schares J, Muszynski M, Weeks R, Vollbrecht E, et al. Regional mutagenesis using Dissociation in maize. Methods 2009; 49: 248–254.
[4] Brutnell TP, Conrad L. Transposon Tagging Using Activator (Ac) in Maize. Plant Functional Genomics. 2003. pp 157–175.
[5] Chelius MK, Triplett EW. The Diversity of Archaea and Bacteria in Association with the Roots of Zea mays L. Microbial Ecology 2001; 41: 252–263.
[6] Bodenhausen N, Horton MW, Bergelson J. Bacterial Communities Associated with the Leaves and the Roots of Arabidopsis thaliana. PLOS ONE 2013; 8: e56329.
[7] Ihrmark K, Bödeker ITM, Cruz-Martinez K, Friberg H, Kubartova A, Schenck J, et al. New primers to amplify the fungal ITS2 region – evaluation by 454-sequencing of artificial and natural communities. FEMS Microbiol Ecol 2012; 82: 666–677.
[8] White TJ, Bruns T, Lee S, Taylor JW. Amplification and direct sequencing of fungal ribosomal RNA genes for phylogenetics. PCR Protocols: A Guide to Methods and Applications. 1990. Academic Press, Inc, pp 315–322.

## Sheet: Table S2
Table S2: Statistical analysis of metabolite PCA values (Adonis)1.
	DF	R2	Pr(>F)
RootType	1	0.129	0.001	***
Genotype	3	0.211	0.001	***
Interaction	3	0.09	0.001	***
Residuals	40	0.57
1 formula = distance ~ RootType * Genotype

## Sheet: Table S3
Table S3: Numbers of sequences per sample.									Crown		Primary
Sample	Replicate	Genotype	Bacterial	Fungal		Sample	Replicate	Genotype	Bacterial	Fungal	Bacterial	Fungal
9	REP 1	Soil only	133030	73712		3	REP 1	BX1	125672	100951	62274	89912
18	REP 2	Soil only	222322	132060		12	REP 2	BX1	234324	64124	127944	45382
27	REP 3	Soil only	163109	110517		21	REP 3	BX1	123208	127402	122479	166714
36	REP 4	Soil only	116235	141949		30	REP 4	BX1	114050	217146	176929	81792
45	REP 5	Soil only	94368	138412		39	REP 5	BX1	127923	274919	104034	221139
54	REP 6	Soil only	128925	143758		48	REP 6	BX1	75656	121462	94156	126530
63	REP 7	Soil only	140324	142750		57	REP 7	BX1	96112	161222	88518	180209
72	REP 8	Soil only	123793	280805		66	REP 8	BX1	103626	198470	129740	168869
						5	REP 2	BX2	110269	48506	117834	102380
						14	REP 3	BX2	121461	80178	117498	91462
						23	REP 4	BX2	117119	87724	121573	100224
						32	REP 5	BX2	90800	127210	128025	141323
						41	REP 6	BX2	97755	170153	149589	159785
						50	REP 7	BX2	189122	121292	94500	119690
						59	REP 8	BX2	116892	145153	89978	180008
						68	REP 9	BX2	116440	221732	119586	194145
						7	REP 1	BX6	227627	115660	93876	61386
						16	REP 2	BX6	130300	80416	143977	109133
						25	REP 4	BX6	161853	172365	99695	107306
						34	REP 5	BX6	84427	130975	84811	108731
						43	REP 6	BX6	125404	201269	113493	165431
						52	REP 7	BX6	61541	141432	83653	87863
						61	REP 8	BX6	52176	180524	133783	153265
						70	REP 9	BX6	110456	189202	109127	187640
						1	REP 1	WT	126746	100429	203549	101032
						10	REP 2	WT	138316	102377	104578	99551
						19	REP 3	WT	110958	106640	98450	109436
						28	REP 5	WT	194233	131183	178761	176262
						37	REP 7	WT	133759	76336	119085	92413
						46	REP 8	WT	64553	118344	104395	140414
						55	REP 10	WT	96970	81083	97351	131785
						64	REP 11	WT	127184	188392	97811	172728

## Sheet: Table S4
Table S4: Statistical analysis of differences in bacterial and fungal richness and diversity indices between root samples and plant-free soil samples1.
		Observed OTUs 2			Shannon 2			Inverse Simpson 2
Genotype	Root	Bacteria	Fungi		Bacteria	Fungi		Bacteria	Fungi
WT	Crown	4.10e-05 ***	0.00407		5.24e-08 ***	0.0164		7.11e-07 ***	0.0222
			**			*			*
	Primary	0.000943	0.041		3.07e-05 ***	0.134		6.67e-04 ***	0.04
		***	*						**
bx1	Crown	2.56e-06 ***	0.00239		1.24e-09 ***	0.00454		3.94e-06 ***	0.0194
			***			**			**
	Primary	4.91e-04 ***	0.02757		1.31e-05 ***	0.045		8.41e-04 ***	0.011
			*			*			*
bx2	Crown	3.40e-07 ***	1.76e-05		1.01e-09 ***	3.49e-06		1.93e-05 ***	8.74e-06 ***
			***			***
	Primary	1.31e-05 ***	0.0139		7.53e-07 ***	0.00446		3.10e-04 ***	8.28e-04 ***
			*			**
bx6	Crown	3.54e-07 ***	0.00178		5.34e-11 ***	0.000434		2.20e-09 ***	0.000262
			**			***			***
	Primary	7.47e-06 ***	0.07338		3.20e-07 ***	0.175		1.56e-05 ***	0.136
			.			ns			ns
1Results are based on a generalised linear model comparing the log10 value of the alpha diversity metric of soil only samples to each genotype and root type in turn.
2Significance values *** <0.001, ** <0.01, * <0.05, . <0.1

## Sheet: Table S5
Table S5: Statistical analysis of microbial OTUs performed using PERMANOVA.
Model: bacterial otus ~ Soil/Plant
	Df	R2	Pr(>F)
Plant	1	0.1659	0.001 ***
Residuals	70	0.8341
Model: bacterial otus ~ RootType*Genotype (soil only omitted)
		Df	R2	Pr(>F)
RootType		1	0.07098	0.002 **
Genotype		3	0.0635	0.103
RootType:Genotype	3	0.0876	0.019 *
Residuals		56	0.77791
Model: fungal otus ~ Soil/Plant
	Df	R2	Pr(>F)
Plant	1	0.11225	0.001 ***
Residuals	70	0.88775
Model: fungal otus ~ RootType*Genotype (soil only omitted)
		Df	R2	Pr(>F)
RootType		1	0.05511	0.010 **
Genotype		3	0.06694	0.121
RootType:Genotype	3	0.04343	0.44
Residuals		56	0.83452

## Sheet: Table S6
Table S6: Bacterial and fungal OTUs that differ between plant-free soil samples and plant samples. Values presented are Log 2 mean abundances (the average across all samples), the Log2-fold change relative to soil only samples, and the P-value adjusted for false discovery.
Bacteria										Only results which are statistically significant are shown
									OTU	BX1_CROWN		BX1_PRIMARY		BX2_CROWN		BX2_PRIMARY		BX6_CROWN		BX6_PRIMARY		WT_CROWN		WT_PRIMARY
OTU	Kingdom	Phylum	Class	Order	Family	Genus	Species	Mean log2FoldChange	Mean counts	log2FoldChange	padj	log2FoldChange	padj	log2FoldChange	padj	log2FoldChange	padj	log2FoldChange	padj	log2FoldChange	padj	log2FoldChange	padj	log2FoldChange	padj
New.CleanUp.ReferenceOTU2076	Bacteria	Proteobacteria	Alphaproteobacteria	Sphingomonadales	Sphingomonadales sp	Sphingomonadales sp	Sphingomonadales sp	6.99471	18.7973	6.60214	2.16601e-13	7.72147	2.679e-18	5.93842	8.70947e-11	8.05653	2.91816e-20	6.04858	5.0069e-11	7.89455	1.85229e-19	5.98279	7.68753e-11	7.71316	1.51086e-18
4475154	Bacteria	Proteobacteria	Gammaproteobacteria	Gammaproteobacteria sp	Gammaproteobacteria sp	Gammaproteobacteria sp	Gammaproteobacteria sp	6.6376	77.7362	6.93066	2.89914e-25	6.77628	7.21094e-24	5.80759	1.0403e-17	6.80096	2.72704e-24	6.44742	9.19315e-22	7.16563	4.92247e-27	6.2341	2.44892e-20	6.93819	2.91202e-25
548434	Bacteria	Proteobacteria	Betaproteobacteria	Burkholderiales	Oxalobacteraceae	Oxalobacteraceae sp	Oxalobacteraceae sp	6.49872	340.297	7.16076	3.09653e-43	5.00345	6.00439e-21	6.37217	6.93041e-34	5.91361	1.5322e-29	8.09877	9.73815e-56	5.98805	2.35242e-30	7.02165	1.64493e-41	6.43133	9.91472e-35
849156	Bacteria	Proteobacteria	Betaproteobacteria	Burkholderiales	Oxalobacteraceae	Oxalobacteraceae sp	Oxalobacteraceae sp	6.3307	164.486	7.27026	3.99926e-36	5.92913	7.21094e-24	6.24481	1.26846e-26	5.92905	3.92864e-24	6.78861	1.80977e-31	5.83976	1.47441e-23	6.80323	1.85733e-31	5.84072	2.45568e-23
140859	Bacteria	Bacteroidetes	Flavobacteriia	Flavobacteriales	Flavobacteriaceae	Flavobacterium	Flavobacterium sp	6.13242	15.8404	4.86059	8.16353e-05	5.82092	1.43316e-06	4.81249	9.78271e-05	6.79048	5.78889e-09	6.22218	1.88994e-07	7.53014	6.41299e-11	4.87428	9.03854e-05	8.14825	1.07992e-12
562141	Bacteria	Bacteroidetes	Sphingobacteriia	Sphingobacteriales	Sphingobacteriaceae	Pedobacter	Pedobacter sp	5.59104	11.2414	5.18469	5.57954e-07	5.75795	1.97389e-08	4.18905	0.000102791	6.32818	2.5821e-10	4.97511	2.34564e-06	6.47606	8.62463e-11	5.39458	1.79058e-07	6.42273	1.38905e-10
546403	Bacteria	Proteobacteria	Betaproteobacteria	Burkholderiales	Oxalobacteraceae	Oxalobacteraceae sp	Oxalobacteraceae sp	5.38613	38.1206	5.01405	3.30379e-10	4.27559	1.94853e-07	5.52079	2.13377e-12	4.44904	3.33115e-08	6.85439	5.63722e-19	5.32432	1.44127e-11	6.70614	4.15834e-18	4.9447	5.46186e-10
1939004	Bacteria	Proteobacteria	Betaproteobacteria	Burkholderiales	Comamonadaceae	Comamonadaceae sp	Comamonadaceae sp	5.14966	5.82745	5.20875	8.40016e-09	4.21608	1.19813e-05	5.55867	4.41377e-10	5.20637	7.05062e-09	5.24804	8.80727e-09	5.45438	1.06651e-09	4.93055	8.01141e-08	5.37444	1.82504e-09
New.CleanUp.ReferenceOTU1557	Bacteria	Proteobacteria	Betaproteobacteria	Burkholderiales	Comamonadaceae	Methylibium	Methylibium sp	4.9768	7.11512	4.56379	5.41556e-07	5.23318	4.21376e-09	4.54051	6.34332e-07	5.62457	1.11062e-10	4.27355	4.68439e-06	5.75869	3.20798e-11	4.19893	6.99034e-06	5.62116	1.146e-10
848937	Bacteria	Proteobacteria	Betaproteobacteria	Burkholderiales	Oxalobacteraceae	Oxalobacteraceae sp	Oxalobacteraceae sp	4.94638	9.32391	5.71478	3.2229e-11	4.38989	1.47074e-06	4.97082	1.64374e-08	3.9478	1.75827e-05	6.0576	1.52869e-12	4.42799	8.39876e-07	5.76547	2.25247e-11	4.29672	1.87407e-06
New.CleanUp.ReferenceOTU111	Bacteria	Bacteroidetes	Cytophagia	Cytophagales	Cytophagaceae	Dyadobacter	Dyadobacter sp	4.92073	12.8	4.71688	2.91679e-08	5.27357	3.60879e-10	4.59688	7.80904e-08	5.02708	2.05024e-09	4.59828	9.68249e-08	5.28351	2.3773e-10	4.73351	3.06168e-08	5.13612	8.36827e-10
4035617	Bacteria	Proteobacteria	Betaproteobacteria	Burkholderiales	Comamonadaceae	Methylibium	Methylibium sp	4.90568	8.80882	4.41687	5.90365e-07	5.39321	3.2249e-10	3.80559	3.22442e-05	5.55953	5.10244e-11	4.54635	3.01105e-07	5.53808	6.08211e-11	4.14608	4.27771e-06	5.83968	3.52514e-12
264229	Bacteria	Bacteroidetes	Flavobacteriia	Flavobacteriales	Flavobacteriaceae	Flavobacterium	succinicans	4.85733	25.7291	4.19869	0.000417721	5.90463	2.835e-07	3.63695	0.00301539	5.78144	3.79049e-07	3.26188	0.0102048	5.43074	2.16851e-06	4.73741	6.23002e-05	5.90693	1.99456e-07
647775	Bacteria	Proteobacteria	Betaproteobacteria	Burkholderiales	Comamonadaceae	Comamonadaceae sp	Comamonadaceae sp	4.83913	10.6706	4.62985	5.33474e-07	4.96949	6.26001e-08	3.84785	5.58315e-05	5.6641	2.08922e-10	3.95082	3.9108e-05	5.3404	2.77237e-09	4.62824	6.03919e-07	5.68225	1.88039e-10
822776	Bacteria	Proteobacteria	Betaproteobacteria	Burkholderiales	Oxalobacteraceae	Oxalobacteraceae sp	Oxalobacteraceae sp	4.78619	210.627	4.82073	3.9609e-25	4.33541	3.89369e-20	5.01867	4.87777e-27	4.8395	3.85308e-25	4.88894	1.14304e-25	4.82375	4.05089e-25	5.06191	2.11373e-27	4.50059	7.16563e-22
1134692	Bacteria	Proteobacteria	Betaproteobacteria	Burkholderiales	Comamonadaceae	Comamonadaceae sp	Comamonadaceae sp	4.70636	50.2279	5.1177	2.0799e-29	4.15999	4.27478e-19	4.67081	2.01819e-24	4.47489	1.50598e-22	4.81577	7.07863e-26	4.96072	9.36251e-28	4.60927	1.06572e-23	4.84174	2.34483e-26
366646	Bacteria	Proteobacteria	Gammaproteobacteria	Gammaproteobacteria sp	Gammaproteobacteria sp	Gammaproteobacteria sp	Gammaproteobacteria sp	4.69388	5.46458	4.79823	4.01078e-07	5.02626	9.68376e-08	4.41455	4.40216e-06	5.0038	7.67575e-08	4.35791	8.08378e-06	4.94893	1.19294e-07	4.17755	2.04258e-05	4.82386	2.71584e-07
548468	Bacteria	Proteobacteria	Alphaproteobacteria	Sphingomonadales	Sphingomonadaceae	Sphingopyxis	Sphingopyxis sp	4.6838	119.347	4.26702	1.73145e-19	5.27789	1.94001e-29	3.82368	1.33181e-15	5.41111	2.73979e-31	4.08321	1.10907e-17	5.30987	3.28238e-30	3.99831	6.20735e-17	5.29936	5.10347e-30
New.CleanUp.ReferenceOTU2448	Bacteria	Proteobacteria	Betaproteobacteria	Burkholderiales	Oxalobacteraceae	Oxalobacteraceae sp	Oxalobacteraceae sp	4.59172	5.5787	4.64236	6.84188e-06	3.73938	0.000729626	4.33888	3.43898e-05	4.16465	7.35713e-05	5.47241	6.27178e-08	5.10657	4.339e-07	5.54509	3.46285e-08	3.7244	0.000604055
576498	Bacteria	Proteobacteria	Alphaproteobacteria	Sphingomonadales	Sphingomonadaceae	Sphingopyxis	alaskensis	4.58012	140.524	4.42782	1.0512e-25	4.96926	8.64527e-32	3.78523	8.18932e-19	5.0774	7.43393e-34	4.35638	7.42272e-25	5.02214	3.31953e-33	4.01686	4.43045e-21	4.98587	1.12068e-32
136077	Bacteria	TM7	TM7-3	EW055	EW055 sp	EW055 sp	EW055 sp	4.46652	2.96734	3.84799	0.000995844	4.71933	2.63003e-05	4.10405	0.000368352	5.09542	2.53798e-06	3.65761	0.00261092	4.94678	6.01333e-06	4.45095	8.75673e-05	4.91005	6.99798e-06
New.CleanUp.ReferenceOTU1563	Bacteria	Proteobacteria	Betaproteobacteria	Burkholderiales	Oxalobacteraceae	Oxalobacteraceae sp	Oxalobacteraceae sp	4.37497	5.99693	4.20372	1.73878e-05	3.61707	0.000461366	3.69159	0.000252351	4.26224	1.14006e-05	5.40013	1.11362e-08	5.11279	5.36385e-08	4.6228	1.71799e-06	4.08939	3.10115e-05
699224	Bacteria	Proteobacteria	Betaproteobacteria	Burkholderiales	Oxalobacteraceae	Oxalobacteraceae sp	Oxalobacteraceae sp	4.35735	886.39	4.66743	1.00573e-27	3.6686	3.1552e-17	3.76397	2.95153e-18	4.02307	7.04386e-21	5.06651	1.34387e-32	4.9385	3.25555e-31	4.61057	4.99033e-27	4.12014	7.90522e-22
750411	Bacteria	Proteobacteria	Betaproteobacteria	Burkholderiales	Comamonadaceae	Comamonadaceae sp	Comamonadaceae sp	4.31323	59.0628	4.56156	1.15478e-25	3.9589	4.74817e-19	4.62919	2.09295e-26	4.30568	6.31857e-23	4.03272	7.38434e-20	4.3632	1.33999e-23	4.4235	6.30769e-24	4.23111	4.89693e-22
585221	Bacteria	Proteobacteria	Betaproteobacteria	Burkholderiales	Oxalobacteraceae	Oxalobacteraceae sp	Oxalobacteraceae sp	4.28573	1203.08	4.92383	2.42328e-58	3.48049	6.78631e-29	4.57479	4.08018e-50	3.95128	3.27213e-37	4.97066	1.78451e-59	3.91053	1.40579e-36	4.74695	4.23775e-54	3.7273	3.0721e-33
1143021	Bacteria	Proteobacteria	Betaproteobacteria	Burkholderiales	Comamonadaceae	Rubrivivax	Rubrivivax sp	4.28075	5.11852	4.29918	2.03393e-05	4.44456	1.18107e-05	4.32278	1.82863e-05	4.00028	8.49785e-05	4.05484	8.83207e-05	4.41184	1.01969e-05	4.35364	1.78516e-05	4.35887	1.37979e-05
792868	Bacteria	Proteobacteria	Betaproteobacteria	Burkholderiales	Oxalobacteraceae	Oxalobacteraceae sp	Oxalobacteraceae sp	4.23868	263.374	4.43735	2.49332e-34	3.41407	3.80958e-20	4.37613	3.13486e-33	3.73279	2.72704e-24	4.88592	1.165e-41	4.36919	2.68355e-33	4.60608	6.97511e-37	4.08792	3.48596e-29
207780	Bacteria	Proteobacteria	Betaproteobacteria	Burkholderiales	Oxalobacteraceae	Oxalobacteraceae sp	Oxalobacteraceae sp	4.23727	42.4152	4.28319	3.19538e-20	3.48019	5.31569e-13	4.53483	1.17162e-22	4.41656	1.33916e-21	4.8049	2.15335e-25	4.14111	5.7984e-19	4.38841	4.28981e-21	3.84897	2.62835e-16
New.CleanUp.ReferenceOTU6368	Bacteria	Bacteroidetes	Flavobacteriia	Flavobacteriales	Flavobacteriaceae	Flavobacterium	Flavobacterium sp	4.22218	4.13395	3.62527	0.000277803	4.29968	9.04342e-06	3.93005	5.7733e-05	4.71527	4.18761e-07	4.16693	1.94691e-05	4.30023	6.54789e-06	3.77749	0.000142114	4.96256	7.57097e-08
New.CleanUp.ReferenceOTU1108	Bacteria	Bacteroidetes	Cytophagia	Cytophagales	Cytophagaceae	Dyadobacter	Dyadobacter sp	4.1968	2.32932	4.42248	2.09175e-05	3.44365	0.00294347	4.1973	6.96068e-05	4.5022	1.24371e-05	4.04432	0.00019231	4.30715	3.76385e-05	3.98548	0.000224698	4.67183	4.59022e-06
211062	Bacteria	Bacteroidetes	Flavobacteriia	Flavobacteriales	Flavobacteriaceae	Flavobacterium	Flavobacterium sp	4.17768	71.4419	3.5539	3.44866e-14	4.51405	9.29001e-23	3.94162	1.6233e-17	4.60004	5.98285e-24	3.93891	2.26083e-17	4.70939	4.57298e-25	3.35928	1.45539e-12	4.80426	4.79753e-26
811561	Bacteria	TM7	TM7-3	I025	I025 sp	I025 sp	I025 sp	4.16599	4.26947	2.57724	0.0287845	5.02709	4.47791e-07	3.15869	0.00454512	5.62696	5.20327e-09			4.34949	1.71441e-05	3.2288	0.00361847	5.19364	1.01295e-07
New.CleanUp.ReferenceOTU2451	Bacteria	Proteobacteria	Betaproteobacteria	Burkholderiales	Oxalobacteraceae	Oxalobacteraceae sp	Oxalobacteraceae sp	4.13882	2.92305	3.65612	0.000271761	4.30446	9.4805e-06	3.43519	0.00085408	3.89169	7.31808e-05	4.80634	3.35948e-07	4.47397	2.38688e-06	4.18674	1.67905e-05	4.35606	4.5434e-06
819702	Bacteria	Proteobacteria	Betaproteobacteria	Burkholderiales	Oxalobacteraceae	Oxalobacteraceae sp	Oxalobacteraceae sp	4.12828	63.3361	5.05977	5.81394e-23	2.96908	7.47874e-08	4.69923	9.79794e-20	3.17131	4.32764e-09	5.3166	3.06231e-25	3.32163	6.62782e-10	5.15201	1.23539e-23	3.33664	5.39306e-10
1126866	Bacteria	Proteobacteria	Alphaproteobacteria	Sphingomonadales	Sphingomonadaceae	Sphingopyxis	Sphingopyxis sp	4.10918	3.84561	3.58479	0.00142356	4.37871	5.90994e-05	5.26512	4.04587e-07	4.02932	0.000205831	3.84228	0.000647785	3.98537	0.000278162	3.59808	0.00154554	4.18979	0.000112495
4357324	Bacteria	Proteobacteria	Alphaproteobacteria	Caulobacterales	Caulobacteraceae	Asticcacaulis	biprosthecium	4.09954				3.54912	0.030731	3.7804	0.0167424	5.2106	0.000391169			3.72792	0.0164881			4.22966	0.00587951
4315253	Bacteria	Proteobacteria	Deltaproteobacteria	Bdellovibrionales	Bacteriovoracaceae	Bacteriovoracaceae sp	Bacteriovoracaceae sp	4.0415	14.363	4.93866	6.01049e-13	3.55068	1.2689e-06	4.64141	1.94593e-11	3.14186	2.10149e-05	4.9873	4.22757e-13	3.20801	1.32104e-05	4.88466	1.45539e-12	2.97942	6.89797e-05
213493	Bacteria	Proteobacteria	Gammaproteobacteria	Legionellales	Legionellales sp	Legionellales sp	Legionellales sp	4.03803				4.03152	0.000430009	3.77285	0.00102312	4.19371	0.000138837			4.29912	9.34809e-05	3.43326	0.00404716	4.49774	3.30294e-05
New.CleanUp.ReferenceOTU2439	Bacteria	Proteobacteria	Betaproteobacteria	Burkholderiales	Oxalobacteraceae	Oxalobacteraceae sp	Oxalobacteraceae sp	4.01252	4.45877	4.10097	1.38167e-05	3.09639	0.00291372	4.30792	4.0663e-06	3.41804	0.000473725	4.58691	8.86886e-07	3.958	2.97262e-05	4.41395	2.3499e-06	4.21796	6.33163e-06
4332971	Bacteria	Proteobacteria	Betaproteobacteria	Burkholderiales	Oxalobacteraceae	Oxalobacteraceae sp	Oxalobacteraceae sp	3.98729	4.40024	4.56033	1.60774e-06	3.4138	0.00100338	3.81223	0.00011249	3.83813	8.97035e-05	4.69027	9.53078e-07	4.23049	1.10672e-05	3.68106	0.000245415	3.67197	0.000229672
266040	Bacteria	Bacteroidetes	Flavobacteriia	Flavobacteriales	Flavobacteriaceae	Flavobacterium	Flavobacterium sp	3.96626												3.96626	1.69516e-05
154174	Bacteria	Proteobacteria	Alphaproteobacteria	Caulobacterales	Caulobacteraceae	Caulobacter	henricii	3.95073	2.80164	3.37667	0.00425549	4.68278	2.56679e-05			3.9116	0.000530346	3.25199	0.00818928	4.47407	4.96446e-05			4.00728	0.000416049
4304697	Bacteria	Proteobacteria	Betaproteobacteria	Burkholderiales	Comamonadaceae	Methylibium	Methylibium sp	3.93527	4.7309	3.78359	4.72718e-05	3.77618	6.19453e-05	3.75954	5.39465e-05	4.87901	2.51449e-08	2.96262	0.00349896	5.16217	2.84336e-09	2.67175	0.0102785	4.48736	4.59384e-07
891031	Bacteria	Bacteroidetes	Sphingobacteriia	Sphingobacteriales	Sphingobacteriaceae	Sphingobacterium	multivorum	3.92148	26.5776	3.31174	0.00255814	3.59907	0.00115375	3.84752	0.000365433	3.39321	0.0017145	5.17448	7.71088e-07	3.83386	0.000339412	3.92503	0.000290853	4.28694	5.30062e-05
1105780	Bacteria	Bacteroidetes	Flavobacteriia	Flavobacteriales	Flavobacteriaceae	Flavobacterium	Flavobacterium sp	3.83956	3.32506	3.25615	0.00138875	3.74141	0.000180061	3.13153	0.00264765	4.19006	9.96562e-06	3.45869	0.000697154	5.05177	3.1143e-08	3.309	0.00125033	4.57787	8.31296e-07
New.CleanUp.ReferenceOTU134	Bacteria	TM7	TM7-3	EW055	EW055 sp	EW055 sp	EW055 sp	3.81693	25.1652	4.57997	1.77349e-15	2.97905	1.66027e-06	5.40224	1.49156e-21	3.33524	2.77361e-08	3.70678	6.02711e-10	3.59488	1.59217e-09	3.6696	8.06612e-10	3.26766	5.99689e-08
819708	Bacteria	Proteobacteria	Betaproteobacteria	Burkholderiales	Oxalobacteraceae	Oxalobacteraceae sp	Oxalobacteraceae sp	3.81421	5.02189	4.02077	6.86015e-05	4.00728	9.12124e-05	4.09307	4.85046e-05	3.78815	0.000188019	4.3422	1.62837e-05	3.13153	0.00319092	3.72834	0.000308649	3.40231	0.00113842
New.CleanUp.ReferenceOTU2406	Bacteria	Proteobacteria	Betaproteobacteria	Burkholderiales	Comamonadaceae	Rubrivivax	Rubrivivax sp	3.81001	2.34823	3.91253	4.02547e-05	4.49224	1.27353e-06	3.36867	0.000803692	4.05767	1.55579e-05	3.08608	0.00348643	4.29321	3.66061e-06	3.30577	0.00112478	3.96391	2.72233e-05
532331	Bacteria	Bacteroidetes	Cytophagia	Cytophagales	Cytophagaceae	Cytophagaceae sp	Cytophagaceae sp	3.77399	122.26	3.43684	1.05961e-19	4.03699	5.61303e-27	3.15506	1.467e-16	4.47877	1.58422e-33	2.93354	4.01892e-14	4.7481	2.34964e-37	2.95071	2.4702e-14	4.45194	4.88197e-33
4334438	Bacteria	Proteobacteria	Betaproteobacteria	Burkholderiales	Oxalobacteraceae	Oxalobacteraceae sp	Oxalobacteraceae sp	3.76573	3.72733	4.28268	3.81524e-06	3.06448	0.00306814	3.84178	5.39465e-05	3.38746	0.000490128	3.85791	5.92597e-05	3.98291	2.21732e-05	3.85835	5.63889e-05	3.85025	4.81653e-05
New.CleanUp.ReferenceOTU1401	Bacteria	Proteobacteria	Betaproteobacteria	Burkholderiales	Oxalobacteraceae	Janthinobacterium	Janthinobacterium sp	3.70657	2.16288	3.90443	0.000103996	3.16214	0.00426545	4.07015	4.28835e-05	3.7107	0.000246422	4.15826	3.27188e-05	3.88099	0.000122525	4.06175	5.10461e-05	2.70416	0.0171711
1074016	Bacteria	Proteobacteria	Betaproteobacteria	Burkholderiales	Oxalobacteraceae	Oxalobacteraceae sp	Oxalobacteraceae sp	3.7064	66.8305	3.42935	1.5959e-09	2.79682	2.00936e-06	4.90635	2.89769e-19	3.43969	1.23526e-09	4.47674	5.51668e-16	3.62342	1.21985e-10	3.57798	2.96281e-10	3.40087	1.93079e-09
New.CleanUp.ReferenceOTU49	Bacteria	Bacteroidetes	Cytophagia	Cytophagales	Cytophagaceae	Cytophagaceae sp	Cytophagaceae sp	3.69078	32.1587	3.0371	2.62519e-09	4.1038	3.99513e-17	3.08575	1.23914e-09	4.9465	3.85308e-25	2.47311	4.0424e-06	4.89207	9.32964e-25	2.40755	7.06493e-06	4.58035	1.17821e-21
923114	Bacteria	Bacteroidetes	Flavobacteriia	Flavobacteriales	[Weeksellaceae]	Chryseobacterium	Chryseobacterium sp	3.65522	16.8856	2.84572	0.0288732							4.94999	4.67415e-05			2.82453	0.0350715	4.00065	0.00126
544951	Bacteria	Bacteroidetes	Flavobacteriia	Flavobacteriales	Flavobacteriaceae	Flavobacterium	Flavobacterium sp	3.64374	35.7003	4.08963	2.9016e-11	2.86196	1.10442e-05	3.91489	2.15678e-10	3.83034	5.53358e-10	3.43061	6.18651e-08	3.38522	6.43039e-08	4.23802	5.07112e-12	3.39926	5.81959e-08
883987	Bacteria	Proteobacteria	Alphaproteobacteria	Sphingomonadales	Sphingomonadaceae	Sphingomonas	wittichii	3.60315	5.27421	3.40023	0.000142957	3.50251	0.000100612	2.39804	0.0151104	3.90962	5.87294e-06	3.43905	0.000138174	3.96675	4.17775e-06	3.96138	5.60926e-06	4.24759	5.8898e-07
290401	Bacteria	Bacteroidetes	[Saprospirae]	[Saprospirales]	Chitinophagaceae	Chitinophagaceae sp	Chitinophagaceae sp	3.58188	82.6271	3.14256	2.31709e-18	3.84008	2.90108e-27	3.19981	5.20429e-19	4.33779	3.30807e-35	2.62612	1.57657e-12	4.30005	1.36044e-34	2.86814	4.69944e-15	4.34045	5.74088e-35
New.CleanUp.ReferenceOTU2016	Bacteria	Proteobacteria	Betaproteobacteria	Burkholderiales	Oxalobacteraceae	Oxalobacteraceae sp	Oxalobacteraceae sp	3.55328	2.49006	4.32652	7.57324e-06	3.48378	0.000859209	3.32051	0.00144536	3.65743	0.000252091	3.38249	0.00126585	3.21563	0.0021356	3.9869	6.09145e-05	3.05298	0.0041157
985179	Bacteria	Proteobacteria	Alphaproteobacteria	Sphingomonadales	Erythrobacteraceae	Lutibacterium	Lutibacterium sp	3.50367	8.43817	2.55616	0.0013675	4.21877	5.99681e-09	2.5056	0.00192893	4.71133	2.50418e-11	2.82953	0.000359873	4.23411	3.72104e-09	3.01781	9.90423e-05	3.95609	4.91834e-08
New.CleanUp.ReferenceOTU2404	Bacteria	Proteobacteria	Betaproteobacteria	Burkholderiales	Comamonadaceae	Methylibium	Methylibium sp	3.49027	1.9401	3.79913	0.000230599	3.53509	0.00106883	2.7714	0.0171327	3.30811	0.00192712	2.70258	0.0243666	4.56259	3.32298e-06	3.41448	0.00151771	3.82875	0.000199458
573545	Bacteria	Proteobacteria	Alphaproteobacteria	Rhizobiales	Rhizobiaceae	Rhizobiaceae sp	Rhizobiaceae sp	3.46203	11.1569	2.36708	0.00992497	4.1901	5.31745e-07	2.31858	0.0130885	4.14539	5.04459e-07	2.88497	0.00132249	4.86092	1.87428e-09	2.11643	0.0291635	4.81274	2.65451e-09
252876	Bacteria	Proteobacteria	Betaproteobacteria	Burkholderiales	Comamonadaceae	Rubrivivax	Rubrivivax sp	3.45672	310.477	3.88256	1.08977e-42	3.2784	6.39506e-30	3.39952	1.47938e-32	3.57003	7.74772e-36	3.35775	1.18055e-31	3.54114	2.5558e-35	3.24118	1.84896e-29	3.38317	2.18501e-32
New.CleanUp.ReferenceOTU2015	Bacteria	Proteobacteria	Betaproteobacteria	Burkholderiales	Oxalobacteraceae	Oxalobacteraceae sp	Oxalobacteraceae sp	3.40645	3.65347	3.74124	6.20141e-05	3.17901	0.00136664	3.58789	0.000138191	2.93889	0.00266339	3.80234	5.35804e-05	3.41435	0.000338873	3.64266	0.000116681	2.94526	0.00295896
New.CleanUp.ReferenceOTU2017	Bacteria	Proteobacteria	Betaproteobacteria	Burkholderiales	Burkholderiales sp	Burkholderiales sp	Burkholderiales sp	3.38519	3.8164	4.13834	2.18506e-06	2.86193	0.00352419	3.6824	4.13618e-05	2.6629	0.00569165	4.39156	4.9213e-07	3.00997	0.00142236	3.34306	0.000300991	2.99134	0.00152571
90390	Bacteria	Proteobacteria	Gammaproteobacteria	Alteromonadales	Alteromonadaceae	Cellvibrio	Cellvibrio sp	3.34911						3.07505	0.0465897					3.4556	0.0185536			3.51669	0.0174106
617305	Bacteria	TM7	TM7-3	TM7-3 sp	TM7-3 sp	TM7-3 sp	TM7-3 sp	3.34512	191.856	3.46959	2.43541e-22	3.48349	2.99163e-22	2.75958	3.83171e-14	3.33974	9.32919e-21	3.56452	1.98214e-23	3.63	1.63814e-24	3.04182	5.31645e-17	3.47219	2.92327e-22
188942	Bacteria	Actinobacteria	Actinobacteria	Actinomycetales	Streptomycetaceae	Streptomyces	Streptomyces sp	3.3388	9.83437	3.78511	3.1504e-09	3.51819	7.16194e-08	3.09125	3.15619e-06	3.17419	1.31441e-06	3.13458	2.92506e-06	3.70461	6.97902e-09	2.81265	3.66386e-05	3.48984	6.41643e-08
New.CleanUp.ReferenceOTU2019	Bacteria	Proteobacteria	Betaproteobacteria	Burkholderiales	Oxalobacteraceae	Janthinobacterium	Janthinobacterium sp	3.3203	3.41554	4.28016	1.89278e-05	2.72216	0.0172485	3.64298	0.000433658			3.75806	0.000303934	2.84022	0.00920076	3.11706	0.00403984	2.88146	0.008255
750016	Bacteria	Bacteroidetes	Flavobacteriia	Flavobacteriales	[Weeksellaceae]	Chryseobacterium	Chryseobacterium sp	3.30642						3.30642	0.0159502
New.CleanUp.ReferenceOTU3454	Bacteria	TM7	TM7-3	TM7-3 sp	TM7-3 sp	TM7-3 sp	TM7-3 sp	3.29065	2.2106	3.00183	0.0122241			4.28571	0.000109119			3.38479	0.00454669	2.96065	0.0135306	2.82025	0.0241082
New.CleanUp.ReferenceOTU6078	Bacteria	Proteobacteria	Alphaproteobacteria	Sphingomonadales	Sphingomonadaceae	Sphingopyxis	Sphingopyxis sp	3.25591	2.62513	2.65911	0.0133457	3.3688	0.00106895	3.18326	0.00196174	3.49988	0.000400556	3.30238	0.00134565	3.06659	0.00296364	3.2478	0.001548	3.71948	0.000150702
New.CleanUp.ReferenceOTU432	Bacteria	Proteobacteria	Alphaproteobacteria	Caulobacterales	Caulobacteraceae	Asticcacaulis	biprosthecium	3.24776				3.07195	0.028855			3.88952	0.00234919			3.1599	0.0180988			2.86968	0.0374722
New.CleanUp.ReferenceOTU1074	Bacteria	Proteobacteria	Gammaproteobacteria	Pseudomonadales	Pseudomonadaceae	Pseudomonas	stutzeri	3.23633						3.57372	0.00767888			2.89894	0.0411342
New.CleanUp.ReferenceOTU2139	Bacteria	Proteobacteria	Alphaproteobacteria	Rhizobiales	Rhizobiaceae	Rhizobiaceae sp	Rhizobiaceae sp	3.23425				3.13995	0.00105316			3.21542	0.000500252			3.81249	2.10422e-05	2.25044	0.0313791	3.75296	3.14857e-05
1041956	Bacteria	Bacteroidetes	Flavobacteriia	Flavobacteriales	Flavobacteriaceae	Flavobacterium	Flavobacterium sp	3.19914	5.53938	2.93915	0.00138431			4.81088	1.12726e-08			4.05618	3.53032e-06	2.024	0.0443612	3.19969	0.000452075	2.16497	0.0288293
1105280	Bacteria	Proteobacteria	Betaproteobacteria	Burkholderiales	Comamonadaceae	Comamonadaceae sp	Comamonadaceae sp	3.19727	37.4871	2.22932	0.000109796	3.08144	2.74921e-08	2.88399	2.19347e-07	3.46351	1.53088e-10	3.03796	4.93268e-08	3.68	6.90583e-12	2.99231	7.14711e-08	4.20965	1.53362e-15
307869	Bacteria	Bacteroidetes	Sphingobacteriia	Sphingobacteriales	Sphingobacteriales sp	Sphingobacteriales sp	Sphingobacteriales sp	3.18623	5.21201	2.6695	0.00244507	3.44589	4.44428e-05	2.3806	0.00950961	3.99817	6.54167e-07	2.63952	0.00356883	4.27256	8.0203e-08	2.2747	0.0153287	3.80888	2.65504e-06
4396454	Bacteria	Proteobacteria	Betaproteobacteria	Burkholderiales	Comamonadaceae	Comamonadaceae sp	Comamonadaceae sp	3.18175	9.68132	4.11126	3.68863e-11	2.71476	6.76316e-05	2.94178	8.47907e-06	2.4811	0.000252707	3.5786	2.71846e-08	3.08449	2.31838e-06	3.32451	2.89515e-07	3.2175	6.14885e-07
New.CleanUp.ReferenceOTU258	Bacteria	TM7	TM7-3	EW055	EW055 sp	EW055 sp	EW055 sp	3.16627												3.10097	0.0046607			3.23157	0.00338664
New.CleanUp.ReferenceOTU119	Bacteria	Proteobacteria	Betaproteobacteria	Betaproteobacteria sp	Betaproteobacteria sp	Betaproteobacteria sp	Betaproteobacteria sp	3.13576	26.0586	2.68192	1.0959e-08	3.86664	3.27477e-18	2.31971	1.47142e-06	3.56179	1.45082e-15	2.04965	4.30083e-05	4.26154	1.47757e-22	2.45222	3.0843e-07	3.89263	9.27964e-19
810167	Bacteria	Proteobacteria	Betaproteobacteria	Burkholderiales	Comamonadaceae	Methylibium	Methylibium sp	3.13184	1324.44	2.79112	2.40162e-25	3.15522	8.64527e-32	2.97196	1.41316e-28	3.82029	4.90824e-47	2.62171	2.43912e-22	3.70212	4.7424e-44	2.54814	4.43045e-21	3.44413	6.88406e-38
362621	Bacteria	Bacteroidetes	Flavobacteriia	Flavobacteriales	Flavobacteriaceae	Flavobacterium	Flavobacterium sp	3.12873	5.17839	3.10513	0.00100885	2.79515	0.00482843	4.24223	2.04252e-06	2.42519	0.013725	3.49556	0.000190032	2.81578	0.00342662	3.43794	0.000232996	2.71288	0.00535305
582988	Bacteria	Bacteroidetes	Cytophagia	Cytophagales	Cytophagaceae	Cytophagaceae sp	Cytophagaceae sp	3.10251	70.637	2.93026	6.4968e-10	2.82213	3.97691e-09	2.83475	2.5949e-09	2.90967	7.77605e-10	2.80334	5.78899e-09	4.52461	1.30354e-23	2.79064	6.19811e-09	3.20469	7.93484e-12
4454893	Bacteria	Bacteroidetes	Flavobacteriia	Flavobacteriales	Flavobacteriaceae	Flavobacterium	Flavobacterium sp	3.03886	84.9857	3.55846	1.04449e-18	2.07314	1.93723e-06	3.94241	8.20761e-23	2.5533	1.02875e-09	3.77901	5.86134e-21	2.56308	9.13856e-10	3.32926	3.25479e-16	2.5122	1.93536e-09
New.CleanUp.ReferenceOTU931	Bacteria	Proteobacteria	Betaproteobacteria	Burkholderiales	Comamonadaceae	Comamonadaceae sp	Comamonadaceae sp	2.97867	2.80498	3.24329	0.0015479	2.80149	0.0104096	2.8658	0.00748334	2.97323	0.00409754	3.82042	0.000139579	2.54072	0.0198044	2.83504	0.0085425	2.74935	0.0102824
569061	Bacteria	Proteobacteria	Gammaproteobacteria	Xanthomonadales	Xanthomonadaceae	Xanthomonadaceae sp	Xanthomonadaceae sp	2.96677				2.70139	0.00867355	2.78789	0.00551612	3.08458	0.00130816			2.88755	0.00332325			3.37244	0.000398777
361372	Bacteria	Bacteroidetes	Cytophagia	Cytophagales	Cytophagales sp	Cytophagales sp	Cytophagales sp	2.96538	51.4257	3.21713	7.31299e-23	2.43635	1.06186e-12	2.79107	4.88078e-17	2.52436	6.8991e-14	3.2341	7.27648e-23	3.32779	1.63814e-24	3.15427	9.76949e-22	3.03795	2.25135e-20
3050215	Bacteria	Bacteroidetes	Sphingobacteriia	Sphingobacteriales	Sphingobacteriales sp	Sphingobacteriales sp	Sphingobacteriales sp	2.96305	5.57399	3.41209	4.74678e-05	2.41052	0.00911096	2.71831	0.00204807	2.99235	0.000441046	3.20499	0.00019231	2.44451	0.00631275	3.54735	2.35359e-05	2.97428	0.000555853
783209	Bacteria	TM7	TM7-3	EW055	EW055 sp	EW055 sp	EW055 sp	2.94174	12.636	2.53809	0.000402029	3.29636	2.02655e-06	2.15286	0.00397207	3.48843	2.62638e-07	2.19279	0.00370421	3.1153	6.39211e-06	2.72205	0.000137812	4.02801	1.41532e-09
194163	Bacteria	TM7	TM7-3	TM7-3 sp	TM7-3 sp	TM7-3 sp	TM7-3 sp	2.9246	2.88201	2.97313	0.00437375	3.10456	0.00342721	2.85198	0.00757243	3.38984	0.000737953			2.68948	0.011828	2.4324	0.0312408	3.03085	0.00366277
615896	Bacteria	Proteobacteria	Alphaproteobacteria	Rhizobiales	Rhizobiaceae	Agrobacterium	Agrobacterium sp	2.92225						3.4394	0.00165474			3.16138	0.00487862	2.62404	0.0193941			2.46418	0.0322974
New.CleanUp.ReferenceOTU2823	Bacteria	Proteobacteria	Betaproteobacteria	Burkholderiales	Oxalobacteraceae	Janthinobacterium	Janthinobacterium sp	2.89561	2.38709	2.94362	0.00150371			2.65776	0.00585451	2.65357	0.0048791	3.15672	0.000688016			3.06636	0.000966527
553328	Bacteria	Actinobacteria	Actinobacteria	Actinomycetales	Streptomycetaceae	Streptomyces	Streptomyces sp	2.88238	2.25628	2.91596	0.00506927	3.30894	0.00139886			2.96443	0.00391434	2.57169	0.0214341	2.93692	0.00472508			2.59632	0.0157217
217526	Bacteria	Bacteroidetes	Flavobacteriia	Flavobacteriales	Flavobacteriaceae	Flavobacterium	Flavobacterium sp	2.8815	35.0624	3.39049	1.08647e-14	2.05958	1.66566e-05	3.85692	4.54967e-19	2.66621	3.77389e-09	3.29652	9.99418e-14	2.70115	2.45709e-09	3.01716	1.57302e-11	2.06396	1.14048e-05
500937	Bacteria	Bacteroidetes	[Saprospirae]	[Saprospirales]	Chitinophagaceae	Chitinophagaceae sp	Chitinophagaceae sp	2.85687	18.1166	2.50011	3.27811e-07	3.08799	7.33289e-11	2.43899	6.71188e-07	3.36851	3.25678e-13	2.25841	7.98916e-06	3.34721	5.3179e-13	2.46725	5.34685e-07	3.38647	2.27558e-13
940737	Bacteria	Proteobacteria	Betaproteobacteria	Burkholderiales	Comamonadaceae	Comamonadaceae sp	Comamonadaceae sp	2.85339	52.8467	2.84888	5.3831e-15	2.46236	5.19124e-11	2.98542	1.60504e-16	3.12107	3.8476e-18	2.7833	4.01892e-14	3.05017	2.66634e-17	2.80738	2.07033e-14	2.76854	3.27669e-14
1134211	Bacteria	Proteobacteria	Gammaproteobacteria	Alteromonadales	Alteromonadaceae	Cellvibrio	Cellvibrio sp	2.82886								2.36266	0.0116419			3.06872	0.000589819			3.0552	0.000672245
56514	Bacteria	TM7	SC3	SC3 sp	SC3 sp	SC3 sp	SC3 sp	2.82601								2.82601	0.0279798
832113	Bacteria	Proteobacteria	Alphaproteobacteria	Sphingomonadales	Sphingomonadales sp	Sphingomonadales sp	Sphingomonadales sp	2.81466				2.48033	0.0204773	2.88834	0.00397207	3.26465	0.000633057			2.81187	0.00478565			2.6281	0.00979879
1062318	Bacteria	Bacteroidetes	Flavobacteriia	Flavobacteriales	Flavobacteriaceae	Flavobacterium	Flavobacterium sp	2.79905	3.05672	2.09509	0.0352696			2.39314	0.0136956			3.37863	0.000193115			3.32934	0.00023179
813047	Bacteria	Proteobacteria	Betaproteobacteria	Burkholderiales	Oxalobacteraceae	Oxalobacteraceae sp	Oxalobacteraceae sp	2.79709	9.75494	3.67447	3.71589e-07	2.25547	0.00501933	3.42171	2.65802e-06	1.65333	0.0447428	3.12745	2.9396e-05	2.74198	0.000280584	2.86968	0.000145371	2.63266	0.000563639
New.CleanUp.ReferenceOTU2398	Bacteria	Proteobacteria	Alphaproteobacteria	Sphingomonadales	Sphingomonadaceae	Kaistobacter	Kaistobacter sp	2.77135	2.57228	3.25032	0.000209988	2.74529	0.00344112	2.08565	0.038767	3.34257	0.000111977			2.58912	0.00535122			2.61514	0.00484447
593894	Bacteria	Proteobacteria	Gammaproteobacteria	Pseudomonadales	Pseudomonadaceae	Pseudomonadaceae sp	Pseudomonadaceae sp	2.75037														2.75037	0.0255114
665869	Bacteria	Bacteroidetes	[Saprospirae]	[Saprospirales]	Chitinophagaceae	Chitinophagaceae sp	Chitinophagaceae sp	2.74931	53.9216	2.69003	5.27776e-14	2.9508	8.27869e-17	2.33545	1.49885e-10	3.49103	7.30112e-24	2.01075	1.02004e-07	3.28269	4.55015e-21	2.05269	4.09124e-08	3.18107	8.80737e-20
619602	Bacteria	Proteobacteria	Alphaproteobacteria	Rhodobacterales	Rhodobacteraceae	Rhodobacter	Rhodobacter sp	2.74807	49.1772	2.72039	4.15613e-14	2.82574	4.03225e-15	2.51761	4.33934e-12	3.36873	6.86606e-22	2.00367	1.53567e-07	3.20321	9.26914e-20	2.16348	8.06333e-09	3.18174	1.58071e-19
New.CleanUp.ReferenceOTU130	Bacteria	Bacteroidetes	Flavobacteriia	Flavobacteriales	Flavobacteriaceae	Flavobacterium	Flavobacterium sp	2.74671	17.4093	3.18186	3.67505e-10	1.80604	0.00169081	3.57308	6.93844e-13	2.19139	4.6629e-05	3.4124	1.44343e-11	2.57326	9.27331e-07	2.81249	6.41202e-08	2.42318	4.51775e-06
829266	Bacteria	Proteobacteria	Gammaproteobacteria	Xanthomonadales	Xanthomonadaceae	Xanthomonadaceae sp	Xanthomonadaceae sp	2.73856	25.3323	2.19513	5.56034e-05	2.90349	3.34764e-08	2.54622	1.67309e-06	3.49384	5.65366e-12	2.01427	0.000332914	4.18068	2.88104e-17	1.62106	0.00540359	2.95378	1.18546e-08
New.CleanUp.ReferenceOTU1791	Bacteria	Proteobacteria	Alphaproteobacteria	Sphingomonadales	Sphingomonadaceae	Novosphingobium	Novosphingobium sp	2.73498	2.52513	3.03044	0.00203015	2.19929	0.0494612	2.63687	0.0103763	2.84234	0.00398154			3.42611	0.000336578			2.27485	0.0321029
436550	Bacteria	Proteobacteria	Betaproteobacteria	Burkholderiales	Comamonadaceae	Comamonadaceae sp	Comamonadaceae sp	2.70399	2.76495	3.02386	0.000770022	3.05071	0.000895693	2.64718	0.0049141	2.70834	0.00311297	2.9012	0.0017368	2.60646	0.00536099	2.28753	0.021245	2.40666	0.011657
New.CleanUp.ReferenceOTU250	Bacteria	Chloroflexi	Chloroflexi	[Roseiflexales]	[Roseiflexales] sp	[Roseiflexales] sp	[Roseiflexales] sp	2.68701	6.82958	2.35695	0.030895									3.01706	0.00370852
New.CleanUp.ReferenceOTU370	Bacteria	Proteobacteria	Gammaproteobacteria	Legionellales	Coxiellaceae	Coxiellaceae sp	Coxiellaceae sp	2.67683	3.11086	2.72637	0.00870598			2.39459	0.0282643	2.85025	0.00510224	2.46073	0.0256907	2.95221	0.00378306
581639	Bacteria	Proteobacteria	Betaproteobacteria	Burkholderiales	Comamonadaceae	Rubrivivax	Rubrivivax sp	2.66419	338.109	2.95234	1.02295e-25	2.41172	3.58797e-17	2.61962	2.95679e-20	2.69016	1.4751e-21	2.63222	1.82293e-20	2.84069	4.92438e-24	2.5437	4.23259e-19	2.62305	1.81608e-20
17873	Bacteria	TM7	TM7-3	TM7-3 sp	TM7-3 sp	TM7-3 sp	TM7-3 sp	2.64967	7.22379	3.66196	8.91738e-05	2.49452	0.0148411	3.14822	0.0010352	2.09987	0.0378278			2.23333	0.0265938			2.26014	0.0259224
544847	Bacteria	Proteobacteria	Gammaproteobacteria	Xanthomonadales	Xanthomonadaceae	Xanthomonadaceae sp	Xanthomonadaceae sp	2.63721														2.79313	0.00387882	2.4813	0.0111768
922724	Bacteria	Bacteroidetes	Flavobacteriia	Flavobacteriales	Flavobacteriaceae	Flavobacterium	Flavobacterium sp	2.6352	21.3479	3.3139	2.13365e-12	2.43245	1.18863e-06	2.85827	2.94648e-09	2.84212	3.42875e-09	2.42801	1.27887e-06	2.79333	7.1499e-09	1.74054	0.00102301	2.67297	3.70314e-08
746944	Bacteria	Proteobacteria	Betaproteobacteria	Burkholderiales	Oxalobacteraceae	Oxalobacteraceae sp	Oxalobacteraceae sp	2.61967	59.6915	3.33848	1.11208e-24	1.91848	6.24735e-08	3.30475	5.15578e-24	1.36386	0.000205831	3.6473	3.11317e-29	2.16319	3.48784e-10	3.38592	4.06824e-25	1.83536	1.74158e-07
970921	Bacteria	Bacteroidetes	Flavobacteriia	Flavobacteriales	Flavobacteriaceae	Flavobacterium	Flavobacterium sp	2.59895	94.7191	1.65416	0.00743145	2.52421	2.11545e-05	1.60852	0.0105536	3.11625	4.6803e-08	2.08936	0.000606037	3.12216	4.53031e-08	2.81688	1.43721e-06	3.86004	5.72108e-12
New.CleanUp.ReferenceOTU278	Bacteria	Chloroflexi	Chloroflexi	Chloroflexales	Oscillochloridaceae	Oscillochloris	Oscillochloris sp	2.58288	4.44666	2.30615	0.00192838	2.61364	0.000402227	2.46735	0.000800705	3.08267	8.59766e-06	2.1775	0.00504781	2.56225	0.000418826			2.87063	4.70244e-05
573157	Bacteria	Firmicutes	Bacilli	Bacillales	Bacillales sp	Bacillales sp	Bacillales sp	2.58242				2.58242	0.000176472
New.CleanUp.ReferenceOTU665	Bacteria	Proteobacteria	Deltaproteobacteria	Spirobacillales	Spirobacillales sp	Spirobacillales sp	Spirobacillales sp	2.57517				2.18428	0.0321374	2.33727	0.0159502	2.81852	0.00177903	2.62774	0.00581083	3.28601	0.000185503			2.19719	0.0242846
New.CleanUp.ReferenceOTU288	Bacteria	Bacteroidetes	Flavobacteriia	Flavobacteriales	Flavobacteriaceae	Flavobacterium	Flavobacterium sp	2.555										2.96074	0.000697154	2.14926	0.0190688
864507	Bacteria	Bacteroidetes	[Saprospirae]	[Saprospirales]	Chitinophagaceae	Chitinophagaceae sp	Chitinophagaceae sp	2.55384	10.3983	2.18813	7.88574e-05	2.8901	4.71114e-08	2.41624	8.72259e-06	2.85819	4.31099e-08	1.72426	0.00409246	3.03274	4.98609e-09	2.21009	7.36112e-05	3.11097	1.52325e-09
343239	Bacteria	Proteobacteria	Betaproteobacteria	Burkholderiales	Comamonadaceae	Comamonadaceae sp	Comamonadaceae sp	2.55119				2.56667	0.00136832	2.17034	0.00780204	2.68298	0.000513887	2.9778	0.000124611	2.86954	0.000192392			2.03983	0.0123751
860073	Bacteria	Proteobacteria	Alphaproteobacteria	Rhizobiales	Hyphomicrobiaceae	Devosia	Devosia sp	2.54132	45.5967	2.50606	1.08327e-12	2.50251	1.61281e-12	2.10074	5.79466e-09	2.77391	1.162e-15	2.3148	1.27449e-10	3.13288	4.41284e-20	2.14853	2.93531e-09	2.85112	1.34319e-16
578551	Bacteria	Proteobacteria	Alphaproteobacteria	Sphingomonadales	Sphingomonadales sp	Sphingomonadales sp	Sphingomonadales sp	2.52102	67.0525	2.49749	8.38404e-15	2.67899	5.57153e-17	2.04082	6.72917e-10	3.19615	2.48834e-24	1.77286	2.18177e-07	3.2358	4.57298e-25	1.88664	2.09978e-08	2.85937	1.35232e-19
565425	Bacteria	Bacteroidetes	Flavobacteriia	Flavobacteriales	Flavobacteriaceae	Flavobacterium	Flavobacterium sp	2.5204	45.5414	2.76375	1.71649e-07	1.80259	0.00157636	3.62402	1.22975e-12	2.23044	3.52706e-05	2.73878	2.72529e-07	2.54034	1.71042e-06	2.58129	1.44002e-06	1.88198	0.000702505
New.CleanUp.ReferenceOTU1562	Bacteria	Proteobacteria	Betaproteobacteria	Burkholderiales	Oxalobacteraceae	Oxalobacteraceae sp	Oxalobacteraceae sp	2.51768	4.59867	3.28797	8.33407e-07	2.44419	0.00084098	2.81046	4.87181e-05	2.37843	0.000845021	2.68089	0.000156598	2.00796	0.00779839	2.81979	5.13689e-05	1.71176	0.0297873
923789	Bacteria	Bacteroidetes	Flavobacteriia	Flavobacteriales	Flavobacteriaceae	Flavobacterium	Flavobacterium sp	2.51643						2.38883	0.00645245			2.34183	0.00882227	3.5234	1.40795e-05			1.81166	0.0489137
4478649	Bacteria	Actinobacteria	Actinobacteria	Actinomycetales	Nocardioidaceae	Nocardioides	Nocardioides sp	2.51102						2.17352	0.0256662			2.40527	0.0125472					2.95427	0.000857671
292322	Bacteria	Proteobacteria	Alphaproteobacteria	Sphingomonadales	Sphingomonadaceae	Sphingopyxis	Sphingopyxis sp	2.50573	4.78675	2.25072	0.00247453	2.79219	0.000104008	1.71229	0.0356513	2.84679	5.03398e-05	2.469	0.000871131	2.611	0.000285769			2.8581	4.77542e-05
798621	Bacteria	Proteobacteria	Alphaproteobacteria	Sphingomonadales	Sphingomonadales sp	Sphingomonadales sp	Sphingomonadales sp	2.48346	13.5451	2.21472	1.0141e-05	2.58301	1.55038e-07	1.97934	0.000112846	3.19232	9.89397e-12	2.00703	0.000114577	3.00031	2.59615e-10	2.22442	1.06963e-05	2.66657	3.24818e-08
569066	Bacteria	Proteobacteria	Gammaproteobacteria	Xanthomonadales	Xanthomonadaceae	Xanthomonadaceae sp	Xanthomonadaceae sp	2.4137	4.8721	2.62926	0.00190724	1.95224	0.0387308	2.393	0.00614958	2.5428	0.00256737			2.9177	0.000423989	2.24068	0.0121472	2.22019	0.0114252
813418	Bacteria	Proteobacteria	Alphaproteobacteria	Sphingomonadales	Sphingomonadaceae	Sphingomonadaceae sp	Sphingomonadaceae sp	2.41096	6.75005	2.20806	0.00280513	2.73721	0.000145258	1.70086	0.0331984	2.6518	0.000180418	2.2046	0.00365303	2.76185	9.22704e-05	2.12153	0.00505456	2.9018	3.30294e-05
New.CleanUp.ReferenceOTU208	Bacteria	Bacteroidetes	Cytophagia	Cytophagales	Cytophagaceae	Cytophagaceae sp	Cytophagaceae sp	2.40565	19.384	1.99998	0.00016454	2.62574	2.96641e-07	1.56806	0.00503283	3.21291	6.5611e-11	1.21799	0.0438063	3.30356	1.48793e-11			2.9113	4.86124e-09
246240	Bacteria	Proteobacteria	Betaproteobacteria	Burkholderiales	Comamonadaceae	Comamonadaceae sp	Comamonadaceae sp	2.39681	3.82684	1.93854	0.0304993	2.07951	0.0226559			2.96634	0.00022034	2.35885	0.00710034	2.83095	0.000512139	2.09833	0.0192741	2.50516	0.00292824
113405	Bacteria	TM7	TM7-3	TM7-3 sp	TM7-3 sp	TM7-3 sp	TM7-3 sp	2.38581	6.35707	3.29272	2.87304e-07	2.37577	0.00067428	3.07604	2.07327e-06	2.17816	0.00154742	1.66703	0.0305828	1.65678	0.0259326	2.57347	0.000140884	2.26654	0.00101467
New.CleanUp.ReferenceOTU137	Bacteria	Proteobacteria	Deltaproteobacteria	Myxococcales	Myxococcales sp	Myxococcales sp	Myxococcales sp	2.36197	11.404	2.27626	2.01354e-05	2.60771	7.45253e-07	1.54171	0.00840664	2.62212	4.06851e-07			2.96525	5.40866e-09	1.58449	0.00663609	2.93628	7.36734e-09
New.CleanUp.ReferenceOTU95	Bacteria	Chloroflexi	Chloroflexi	Herpetosiphonales	Herpetosiphonales sp	Herpetosiphonales sp	Herpetosiphonales sp	2.35823	21.5061	2.46202	6.11239e-07	2.86996	3.50292e-09	2.31945	3.15619e-06	3.13108	4.63344e-11	1.35376	0.0168173	2.59893	9.83348e-08	1.554	0.00403984	2.57665	1.22693e-07
817714	Bacteria	Proteobacteria	Deltaproteobacteria	Myxococcales	Myxococcales sp	Myxococcales sp	Myxococcales sp	2.33685				2.11357	0.00715547			2.78843	8.49785e-05			2.17137	0.0042605			2.27402	0.00243361
1106130	Bacteria	Actinobacteria	Actinobacteria	Actinomycetales	Streptomycetaceae	Streptomyces	mirabilis	2.33259	263.575	2.69565	1.27409e-17	2.61534	1.6754e-16	2.30669	6.29119e-13	2.21331	6.21111e-12	2.08139	1.88176e-10	2.53293	1.24979e-15	1.85611	1.96883e-08	2.35931	1.56327e-13
358068	Bacteria	Proteobacteria	Betaproteobacteria	Burkholderiales	Comamonadaceae	Methylibium	Methylibium sp	2.3094	23.8924	2.62979	1.15279e-09	1.87968	4.71375e-05	2.20451	6.71188e-07	2.26369	2.62582e-07	2.41845	4.88353e-08	2.33592	9.91223e-08	2.2991	2.09207e-07	2.44406	1.91146e-08
642421	Bacteria	Actinobacteria	Actinobacteria	Actinomycetales	Streptomycetaceae	Streptomyces	Streptomyces sp	2.29956	4.13999	3.22122	1.11984e-05	1.9693	0.0208792	2.65452	0.000537257	1.68908	0.0444364	2.32857	0.0039545	1.84288	0.0273816	2.86449	0.000152471	1.82643	0.0294276
1142189	Bacteria	Proteobacteria	Betaproteobacteria	Burkholderiales	Comamonadaceae	Comamonadaceae sp	Comamonadaceae sp	2.2991	9.61829	2.3627	1.60721e-06	2.30641	4.41489e-06	1.92486	0.000189668	2.97386	2.35085e-10	2.08781	4.92918e-05	2.5003	2.9081e-07	1.73538	0.00112443	2.5015	2.34487e-07
New.CleanUp.ReferenceOTU529	Bacteria	Proteobacteria	Deltaproteobacteria	Spirobacillales	Spirobacillales sp	Spirobacillales sp	Spirobacillales sp	2.29746	3.98414	2.36866	0.00227975	1.95475	0.0209327	2.04672	0.0120931	2.60726	0.000530346	2.63695	0.000642724	2.52082	0.00098835	1.95137	0.0193145	2.29314	0.00345594
425968	Bacteria	Bacteroidetes	Flavobacteriia	Flavobacteriales	Flavobacteriaceae	Flavobacterium	Flavobacterium sp	2.29159								1.93464	0.0495697			2.07085	0.0356994	2.67589	0.0055235	2.48498	0.00990367
351280	Bacteria	Proteobacteria	Betaproteobacteria	Burkholderiales	Oxalobacteraceae	Janthinobacterium	lividum	2.27663						2.07032	0.0150601			2.74484	0.000626877			2.01473	0.0202405
113298	Bacteria	Bacteroidetes	Cytophagia	Cytophagales	Cytophagaceae	Cytophagaceae sp	Cytophagaceae sp	2.2763	5.59725	3.07973	8.07066e-07	2.07569	0.00296921	1.80169	0.0113311	2.21155	0.000845021	1.95129	0.00600457	2.61889	4.74941e-05	1.96164	0.00498068	2.50989	0.000112525
New.CleanUp.ReferenceOTU2389	Bacteria	Proteobacteria	Betaproteobacteria	Methylophilales	Methylophilaceae	Methylotenera	mobilis	2.27441																2.27441	0.00059339
New.CleanUp.ReferenceOTU1274	Bacteria	Bacteroidetes	Cytophagia	Cytophagales	Cytophagaceae	Cytophagaceae sp	Cytophagaceae sp	2.27028												2.27028	0.0173646
1111882	Bacteria	Bacteroidetes	Flavobacteriia	Flavobacteriales	Flavobacteriaceae	Flavobacterium	Flavobacterium sp	2.25431																2.25431	0.0464396
256678	Bacteria	Actinobacteria	Actinobacteria	Actinomycetales	Micromonosporaceae	Micromonosporaceae sp	Micromonosporaceae sp	2.2317										2.13189	0.00987743	2.33151	0.00292909
576714	Bacteria	Proteobacteria	Gammaproteobacteria	Alteromonadales	Alteromonadaceae	Cellvibrio	Cellvibrio sp	2.23143								1.90667	0.00275616	2.0265	0.00183255	2.71486	7.10349e-06			2.27768	0.000267149
1086554	Bacteria	Bacteroidetes	Sphingobacteriia	Sphingobacteriales	Sphingobacteriales sp	Sphingobacteriales sp	Sphingobacteriales sp	2.22552	3.95041	2.06416	0.00504242	2.19036	0.00339337			2.3786	0.000758026	2.72178	0.000109551	2.34851	0.0010275			1.64973	0.0351432
240941	Bacteria	TM7	TM7-3	TM7-3 sp	TM7-3 sp	TM7-3 sp	TM7-3 sp	2.22505				2.50192	0.00490783	1.89905	0.0442374	2.1165	0.0170273			2.43099	0.00518992			2.17679	0.0148754
New.CleanUp.ReferenceOTU99	Bacteria	Proteobacteria	Alphaproteobacteria	Sphingomonadales	Erythrobacteraceae	Erythrobacteraceae sp	Erythrobacteraceae sp	2.22502	55.0928	1.96254	0.0001082	2.20365	1.23523e-05	1.58149	0.00263701	2.77272	9.76059e-09	1.90069	0.000225592	2.7493	1.3237e-08	2.05463	5.38806e-05	2.57514	1.28276e-07
542199	Bacteria	Proteobacteria	Deltaproteobacteria	Bdellovibrionales	Bdellovibrionaceae	Bdellovibrio	Bdellovibrio sp	2.22465	6.02074	2.07483	0.000237587			2.75626	2.56838e-07			2.21281	9.16784e-05			1.85471	0.00150381
877752	Bacteria	Proteobacteria	Gammaproteobacteria	Pseudomonadales	Pseudomonadaceae	Pseudomonas	Pseudomonas sp	2.21931												2.21931	0.0260719
New.CleanUp.ReferenceOTU400	Bacteria	Bacteroidetes	[Saprospirae]	[Saprospirales]	Chitinophagaceae	Chitinophagaceae sp	Chitinophagaceae sp	2.20372	2.78702	2.49745	0.00152002	2.28628	0.00593973	2.09898	0.0123534	2.23804	0.00538045	2.26572	0.00654622	1.78952	0.0406715	2.19827	0.00808499	2.25551	0.00542404
22594	Bacteria	Proteobacteria	Deltaproteobacteria	Bdellovibrionales	Bacteriovoracaceae	Bacteriovoracaceae sp	Bacteriovoracaceae sp	2.20356	3.9064	2.75011	0.000548234					1.86446	0.0279798	2.29923	0.00664594			1.90043	0.0313791
New.CleanUp.ReferenceOTU277	Bacteria	TM7	TM7 sp	TM7 sp	TM7 sp	TM7 sp	TM7 sp	2.19239												1.7246	0.0484548			2.66019	0.00126
434004	Bacteria	Bacteroidetes	[Saprospirae]	[Saprospirales]	Chitinophagaceae	Chitinophagaceae sp	Chitinophagaceae sp	2.16359	11.1097	1.47497	0.00206978	2.05023	6.65767e-06			2.44757	1.45575e-08			2.42421	2.52879e-08			2.42095	2.33214e-08
112959	Bacteria	Bacteroidetes	Cytophagia	Cytophagales	Cytophagaceae	Cytophagaceae sp	Cytophagaceae sp	2.15922	3.90147	2.11989	0.00448104	2.32973	0.00186029	2.36317	0.00124011	2.55623	0.000307825	1.73652	0.0338788	2.22548	0.0026104	1.70473	0.0361826	2.23802	0.00243625
311195	Bacteria	Proteobacteria	Gammaproteobacteria	Legionellales	Legionellales sp	Legionellales sp	Legionellales sp	2.14977												2.14977	0.0180988
751862	Bacteria	Proteobacteria	Alphaproteobacteria	Caulobacterales	Caulobacteraceae	Caulobacteraceae sp	Caulobacteraceae sp	2.14783	7.93922	1.71365	0.00379009	1.9874	0.000696982	1.86011	0.00146252	2.08393	0.000209109	2.00816	0.000575222	3.01696	9.34231e-09	2.15225	0.000144223	2.36017	1.77e-05
5158	Bacteria	Proteobacteria	Alphaproteobacteria	Rhizobiales	Phyllobacteriaceae	Phyllobacterium	Phyllobacterium sp	2.13566	9.5498	1.8032	0.0236322	1.80404	0.0285988	1.94706	0.0138377			3.08383	2.70759e-05	1.91691	0.013935	1.92124	0.01657	2.4733	0.00100181
New.CleanUp.ReferenceOTU2122	Bacteria	Actinobacteria	Actinobacteria	Actinomycetales	Streptomycetaceae	Streptomyces	mirabilis	2.13524	4.47342	2.37641	0.000173243	2.73964	1.00736e-05	1.48326	0.0425898	1.78556	0.00787845	2.04325	0.00231427	1.8987	0.00463486			2.61983	2.05312e-05
579413	Bacteria	Proteobacteria	Betaproteobacteria	Burkholderiales	Burkholderiales sp	Burkholderiales sp	Burkholderiales sp	2.12776	8.92723	2.70349	1.11036e-06	1.47939	0.0237586	2.45978	1.35251e-05	1.3628	0.0308151	2.73996	1.06131e-06	2.0875	0.000346708	2.71698	1.14995e-06	1.47219	0.0190113
1081489	Bacteria	Fibrobacteres	Fibrobacteria	258ds10	258ds10 sp	258ds10 sp	258ds10 sp	2.11481	195.226	2.06402	2.40384e-10	2.27592	1.97185e-12	1.48257	1.15002e-05	2.47114	8.55229e-15	1.58446	2.87257e-06	2.91808	1.2993e-20	1.39303	5.10461e-05	2.72924	4.77984e-18
541979	Bacteria	Proteobacteria	Gammaproteobacteria	Xanthomonadales	Xanthomonadaceae	Xanthomonadaceae sp	Xanthomonadaceae sp	2.0911	11.3502	1.51199	0.00926671	1.97556	0.000454638	2.08697	0.00012767	2.58904	7.05333e-07	1.25658	0.0461399	2.34932	1.01969e-05	1.69712	0.00319494	3.26223	1.03473e-10
4469252	Bacteria	Bacteroidetes	Cytophagia	Cytophagales	Cytophagaceae	Cytophagaceae sp	Cytophagaceae sp	2.0823	12.1334	1.9316	5.42873e-05	2.19057	3.63442e-06	1.97872	3.24155e-05	2.58147	1.01212e-08			2.50054	3.93703e-08	1.11536	0.043169	2.27781	7.56925e-07
New.CleanUp.ReferenceOTU516	Bacteria	Proteobacteria	Gammaproteobacteria	Legionellales	Coxiellaceae	Coxiellaceae sp	Coxiellaceae sp	2.06361	4.00958	1.9859	0.00280513	2.00272	0.00338879	1.80281	0.00909028	2.24488	0.000454844	1.60758	0.0279112	2.42397	0.000137442			2.37738	0.000183561
389854	Bacteria	Proteobacteria	Alphaproteobacteria	Caulobacterales	Caulobacteraceae	Phenylobacterium	Phenylobacterium sp	2.05987												2.05987	0.00271896
New.CleanUp.ReferenceOTU833	Bacteria	Proteobacteria	Betaproteobacteria	Burkholderiales	Oxalobacteraceae	Oxalobacteraceae sp	Oxalobacteraceae sp	2.05318	8.1581	2.45499	7.19992e-07	1.52387	0.00721858	2.06578	5.80997e-05	1.93712	0.000182821	2.31877	5.10265e-06	2.09235	4.41575e-05	2.02359	9.91508e-05	2.009	9.76603e-05
580625	Bacteria	Proteobacteria	Alphaproteobacteria	Rhizobiales	Bradyrhizobiaceae	Bradyrhizobiaceae sp	Bradyrhizobiaceae sp	2.03135				1.94749	0.000382003			1.96953	0.000211041			2.2876	1.13679e-05			1.92077	0.000364317
349640	Bacteria	Bacteroidetes	Flavobacteriia	Flavobacteriales	Flavobacteriaceae	Flavobacterium	Flavobacterium sp	2.03059										2.03059	0.00518922
541256	Bacteria	Actinobacteria	Actinobacteria	Actinomycetales	Micrococcaceae	Micrococcaceae sp	Micrococcaceae sp	2.02582						2.14062	0.0204886			1.91103	0.0456442
1049387	Bacteria	Proteobacteria	Gammaproteobacteria	Xanthomonadales	Xanthomonadaceae	Xanthomonadaceae sp	Xanthomonadaceae sp	2.02413	193.861	2.24475	1.76546e-12	2.19716	7.34498e-12	1.88764	5.73484e-09	2.55689	3.61126e-16	1.18912	0.000622628	2.39028	3.30088e-14	1.42678	2.42977e-05	2.30047	3.899e-13
573013	Bacteria	Proteobacteria	Alphaproteobacteria	Rhizobiales	Hyphomicrobiaceae	Devosia	Devosia sp	2.02377								2.35496	6.73222e-05			2.38448	5.7694e-05	1.4288	0.039972	1.92684	0.00199512
4017244	Bacteria	Spirochaetes	[Leptospirae]	[Leptospirales]	Leptospiraceae	Turneriella	Turneriella sp	2.01804								2.17692	0.00647736			1.90004	0.022217			1.97715	0.0167824
1083508	Bacteria	Proteobacteria	Gammaproteobacteria	Xanthomonadales	Xanthomonadaceae	Xanthomonadaceae sp	Xanthomonadaceae sp	2.0138						2.4756	6.49744e-05	1.8251	0.00442061	2.11951	0.000997037	2.31889	0.000201554	1.6873	0.0119669	1.6564	0.0120795
807525	Bacteria	Proteobacteria	Alphaproteobacteria	Sphingomonadales	Sphingomonadaceae	Sphingomonadaceae sp	Sphingomonadaceae sp	2.01178	11.5672	1.51443	0.0387169	1.88243	0.00880697	1.57636	0.0325792	2.60419	8.18176e-05	1.67838	0.0233131	2.35055	0.000462341			2.47615	0.000221684
1110836	Bacteria	Bacteroidetes	[Saprospirae]	[Saprospirales]	Chitinophagaceae	Chitinophagaceae sp	Chitinophagaceae sp	2.01144	27.6613	1.82718	2.33178e-06	1.99113	2.54362e-07	1.62619	3.85855e-05	2.24366	1.99076e-09	1.8469	2.51955e-06	2.48048	1.8262e-11	1.5929	6.76347e-05	2.48312	1.70868e-11
776787	Bacteria	Proteobacteria	Betaproteobacteria	Burkholderiales	Comamonadaceae	Comamonadaceae sp	Comamonadaceae sp	2.00862	196.898	2.18987	8.10735e-19	1.94832	8.68231e-15	1.8025	8.86213e-13	2.19341	5.99126e-19	1.88302	9.31855e-14	2.25699	4.62228e-20	1.75543	5.07112e-12	2.03947	2.24167e-16
587397	Bacteria	Bacteroidetes	[Saprospirae]	[Saprospirales]	Chitinophagaceae	Chitinophagaceae sp	Chitinophagaceae sp	2.00549	139.457	2.13638	5.62541e-13	2.14673	5.59208e-13	1.69767	2.43012e-08	2.35688	7.91267e-16	1.37369	1.36446e-05	2.31915	2.27789e-15	1.71759	1.95629e-08	2.29585	4.97211e-15
632387	Bacteria	Proteobacteria	Alphaproteobacteria	Rhizobiales	Hyphomicrobiaceae	Devosia	Devosia sp	2.00202	4.18352	1.76687	0.0228616					1.87468	0.012685			2.45153	0.000638862	1.88605	0.0154737	2.031	0.00679625
699257	Bacteria	Proteobacteria	Alphaproteobacteria	Sphingomonadales	Sphingomonadaceae	Sphingomonadaceae sp	Sphingomonadaceae sp	1.9899	79.4659	2.01496	0.000712238	1.81251	0.00334536	1.59405	0.0102635	2.42917	2.79036e-05	1.62798	0.00944733	2.32171	6.58288e-05	1.7667	0.00405929	2.3521	5.6884e-05
920462	Bacteria	Proteobacteria	Deltaproteobacteria	MIZ46	MIZ46 sp	MIZ46 sp	MIZ46 sp	1.9823										1.9823	0.0174339
551830	Bacteria	Proteobacteria	Alphaproteobacteria	Rhodobacterales	Rhodobacteraceae	Rhodobacteraceae sp	Rhodobacteraceae sp	1.9807	2.6043	1.94954	0.0104477					2.26284	0.00182257			1.95374	0.0106958	1.74239	0.0311926	1.99498	0.00844374
940828	Bacteria	Actinobacteria	Actinobacteria	Actinomycetales	Micromonosporaceae	Micromonosporaceae sp	Micromonosporaceae sp	1.98017																1.98017	0.00612628
590960	Bacteria	Proteobacteria	Betaproteobacteria	Burkholderiales	Comamonadaceae	Comamonadaceae sp	Comamonadaceae sp	1.98007	309.542	2.14972	2.73854e-22	1.88653	4.74092e-17	2.03929	6.46345e-20	2.24075	3.79193e-24	1.80839	1.23117e-15	1.99994	2.24628e-19	1.68148	1.58702e-13	2.03448	5.4663e-20
243954	Bacteria	Proteobacteria	Alphaproteobacteria	Sphingomonadales	Erythrobacteraceae	Erythrobacteraceae sp	Erythrobacteraceae sp	1.96811	6.80415	1.65437	0.0283696	1.99674	0.00721858	1.70266	0.0249501	2.27678	0.00112105			2.201	0.00189062	1.59729	0.0406487	2.34792	0.000839844
New.CleanUp.ReferenceOTU45	Bacteria	TM7	TM7-3	TM7-3 sp	TM7-3 sp	TM7-3 sp	TM7-3 sp	1.93596	33.7228	1.83192	6.55738e-05	2.60879	3.28392e-09	1.28195	0.0089036	2.12078	2.08361e-06	1.07942	0.036722	2.36634	8.22275e-08	1.48186	0.00199191	2.71662	4.09384e-10
589483	Bacteria	Proteobacteria	Betaproteobacteria	Burkholderiales	Comamonadaceae	Comamonadaceae sp	Comamonadaceae sp	1.93399	182.689	2.06849	9.8758e-25	1.7653	8.81117e-18	1.99162	8.57974e-23	1.88114	1.72505e-20	1.87693	4.03796e-20	1.91164	4.17425e-21	1.91343	4.93918e-21	2.06338	1.49365e-24
129342	Bacteria	Actinobacteria	Actinobacteria	Actinomycetales	Streptomycetaceae	Streptomyces	Streptomyces sp	1.93393										1.93393	0.00188043
New.CleanUp.ReferenceOTU100	Bacteria	Firmicutes	Bacilli	Bacillales	Paenibacillaceae	Paenibacillus	Paenibacillus sp	1.93255	32.918	2.78495	5.96703e-18	1.64961	3.29142e-06	1.90647	2.47013e-08	1.09028	0.00330064	2.4292	2.47238e-13	1.3438	0.000208864	2.65238	4.28552e-16	1.60368	4.52839e-06
631576	Bacteria	Proteobacteria	Alphaproteobacteria	Sphingomonadales	Sphingomonadaceae	Sphingomonadaceae sp	Sphingomonadaceae sp	1.93219								2.24059	0.00113625			1.82739	0.0101756			1.72861	0.0168571
798097	Bacteria	Proteobacteria	Alphaproteobacteria	Rhizobiales	Hyphomicrobiaceae	Devosia	Devosia sp	1.92134	3.86657	1.78663	0.0165391					1.86599	0.0104617	1.99184	0.00786851	1.99986	0.00585881	1.96236	0.00810965
1134664	Bacteria	Proteobacteria	Betaproteobacteria	Burkholderiales	Comamonadaceae	Methylibium	Methylibium sp	1.91921	5.46513	1.95456	0.00191802	1.528	0.0283618	1.84	0.00441899	2.06407	0.000819726	1.93453	0.00281034	2.00817	0.00137851	2.00701	0.00152667	2.01736	0.00127219
1038732	Bacteria	Proteobacteria	Alphaproteobacteria	Sphingomonadales	Sphingomonadaceae	Sphingomonas	Sphingomonas sp	1.91552												2.31061	0.000597262			1.52043	0.0405176
108892	Bacteria	Proteobacteria	Deltaproteobacteria	Bdellovibrionales	Bdellovibrionaceae	Bdellovibrio	Bdellovibrio sp	1.91472	8.62165	2.25286	6.34313e-06	1.39537	0.0148703	1.64564	0.00218666	2.21766	8.4042e-06	1.45731	0.0100868	2.58402	1.00233e-07	1.63695	0.0024279	2.12797	2.29504e-05
575419	Bacteria	Proteobacteria	Alphaproteobacteria	Rhizobiales	Hyphomicrobiaceae	Devosia	Devosia sp	1.91216	121.007	1.79415	1.28664e-14	2.0124	3.2013e-18	1.5798	2.39219e-11	2.31003	2.72704e-24	1.67761	1.3713e-12	2.33598	6.55136e-25	1.52832	1.60694e-10	2.05902	2.04008e-19
New.CleanUp.ReferenceOTU1739	Bacteria	Proteobacteria	Betaproteobacteria	Burkholderiales	Comamonadaceae	Comamonadaceae sp	Comamonadaceae sp	1.90396	2.69083	1.9308	0.0104066					1.72476	0.0245633			2.02667	0.00663016			1.93363	0.0104225
614504	Bacteria	Proteobacteria	Betaproteobacteria	Methylophilales	Methylophilaceae	Methylophilaceae sp	Methylophilaceae sp	1.90085								1.46975	0.00836452			1.6768	0.00227827	1.98119	0.000243438	2.47564	1.49435e-06
829745	Bacteria	Proteobacteria	Betaproteobacteria	Burkholderiales	Comamonadaceae	Comamonadaceae sp	Comamonadaceae sp	1.89615	3.59006	2.57502	6.57532e-05	1.89309	0.00844586	2.38052	0.00030601	1.4594	0.0479667	1.66718	0.0259809	1.99005	0.00395465	1.49801	0.0499546	1.70596	0.0171013
4385959	Bacteria	Proteobacteria	Deltaproteobacteria	Myxococcales	Myxococcales sp	Myxococcales sp	Myxococcales sp	1.89575	41.0763	1.47334	1.08164e-05	2.09028	6.99588e-11			2.28349	3.10139e-13	1.24733	0.000366594	2.57526	6.24622e-17	0.880432	0.018257	2.72013	5.53608e-19
942751	Bacteria	Bacteroidetes	Flavobacteriia	Flavobacteriales	Flavobacteriaceae	Flavobacterium	Flavobacterium sp	1.88754								1.88754	0.0346541
944197	Bacteria	Proteobacteria	Betaproteobacteria	Burkholderiales	Oxalobacteraceae	Oxalobacteraceae sp	Oxalobacteraceae sp	1.87066	77.3866	2.64459	1.1439e-20	1.02858	0.00176313	2.59903	7.17896e-20	0.96839	0.00251314	2.50455	2.38636e-18	1.51541	5.86912e-07	2.20167	3.76593e-14	1.50303	7.13251e-07
New.CleanUp.ReferenceOTU351	Bacteria	Gemmatimonadetes	Gemm-5	Gemm-5 sp	Gemm-5 sp	Gemm-5 sp	Gemm-5 sp	1.86972														1.86972	0.0168563
594013	Bacteria	Bacteroidetes	[Saprospirae]	[Saprospirales]	Chitinophagaceae	Chitinophagaceae sp	Chitinophagaceae sp	1.86872										1.63338	0.0301381	2.10406	0.00199935
4295897	Bacteria	Proteobacteria	Deltaproteobacteria	MIZ46	MIZ46 sp	MIZ46 sp	MIZ46 sp	1.84962				1.35083	0.00986537			2.07395	7.71168e-06			2.02369	1.5221e-05	1.36857	0.00791351	2.43104	6.67455e-08
1108732	Bacteria	Bacteroidetes	[Saprospirae]	[Saprospirales]	Chitinophagaceae	Chitinophagaceae sp	Chitinophagaceae sp	1.84311	5.86729	2.38135	2.5437e-06	1.74857	0.0017743	1.5764	0.00525466	2.12363	4.16633e-05			1.42249	0.0135038	1.6066	0.00430371	2.04272	9.61609e-05
539423	Bacteria	Bacteroidetes	Cytophagia	Cytophagales	Cytophagaceae	Cytophagaceae sp	Cytophagaceae sp	1.83463								1.55428	0.0230215			2.08966	0.00128432			1.85994	0.00527209
1033018	Bacteria	Proteobacteria	Betaproteobacteria	Burkholderiales	Oxalobacteraceae	Oxalobacteraceae sp	Oxalobacteraceae sp	1.83095	21.5038	2.22741	1.46044e-07			2.00154	3.12717e-06			2.27129	9.88203e-08	1.0029	0.0370363	2.2691	8.38524e-08	1.21347	0.00922017
New.CleanUp.ReferenceOTU7924	Bacteria	Actinobacteria	Actinobacteria	Actinomycetales	Thermomonosporaceae	Actinomadura	Actinomadura sp	1.82772						1.82772	0.0325792
159038	Bacteria	Proteobacteria	Deltaproteobacteria	Bdellovibrionales	Bacteriovoracaceae	Bacteriovoracaceae sp	Bacteriovoracaceae sp	1.82536	7.11707	1.91442	0.00114445	1.69395	0.00609279			1.86771	0.00139809
New.CleanUp.ReferenceOTU1117	Bacteria	Firmicutes	Bacilli	Bacillales	Bacillaceae	Bacillus	Bacillus sp	1.8229	2.36871	1.60681	0.0460292	1.96899	0.0119446					1.91976	0.0153215					1.79602	0.0207448
700476	Bacteria	TM7	TM7-3	TM7-3 sp	TM7-3 sp	TM7-3 sp	TM7-3 sp	1.81936								1.81936	0.0296366
848154	Bacteria	Proteobacteria	Deltaproteobacteria	Bdellovibrionales	Bdellovibrionaceae	Bdellovibrio	Bdellovibrio sp	1.81225	7.59641	2.39298	5.12857e-05	1.64929	0.0115252	1.60506	0.0128809	1.46466	0.0223202	1.37056	0.0456442	2.48271	2.10008e-05			1.72051	0.00624761
697027	Bacteria	Actinobacteria	Actinobacteria	Actinomycetales	Streptosporangiaceae	Streptosporangiaceae sp	Streptosporangiaceae sp	1.80603	2.59351	1.80603	0.0466541
4351391	Bacteria	Bacteroidetes	[Saprospirae]	[Saprospirales]	Chitinophagaceae	Flavisolibacter	Flavisolibacter sp	1.80552	3.82581	1.964	0.000274194			1.64704	0.00382346
574749	Bacteria	Proteobacteria	Alphaproteobacteria	Rhizobiales	Rhizobiaceae	Agrobacterium	Agrobacterium sp	1.80049	112.411	1.67278	4.6331e-15	1.82848	7.06266e-18	1.66365	6.07145e-15	1.88646	2.37985e-19	1.72423	8.11574e-16	2.08455	1.28324e-23	1.55849	5.63816e-13	1.98526	1.84351e-21
937954	Bacteria	Bacteroidetes	[Saprospirae]	[Saprospirales]	Chitinophagaceae	Chitinophagaceae sp	Chitinophagaceae sp	1.79554	3.45465	1.80073	0.00992497	1.56483	0.0401542	1.76347	0.0133442	1.599	0.024912	1.75401	0.016289	2.06444	0.00231723	2.0138	0.00341469	1.80407	0.00988501
823696	Bacteria	Proteobacteria	Betaproteobacteria	Burkholderiales	Comamonadaceae	Comamonadaceae sp	Comamonadaceae sp	1.78856	2.76312	2.18824	0.00146971			1.83105	0.0124746	1.8356	0.0102372	1.56061	0.0471274					1.52729	0.0458083
584947	Bacteria	Proteobacteria	Alphaproteobacteria	Sphingomonadales	Sphingomonadaceae	Sphingomonadaceae sp	Sphingomonadaceae sp	1.78727								1.78727	0.0054699
828885	Bacteria	Proteobacteria	Alphaproteobacteria	Rhodobacterales	Rhodobacteraceae	Rhodobacteraceae sp	Rhodobacteraceae sp	1.77398	15.6839	1.48246	0.000207682	1.79727	4.19266e-06	1.66994	1.92774e-05	2.11903	1.16464e-08	1.66947	2.69606e-05	1.81601	2.38221e-06	1.4644	0.000284878	2.17327	4.13777e-09
New.CleanUp.ReferenceOTU611	Bacteria	Proteobacteria	Gammaproteobacteria	Legionellales	Coxiellaceae	Coxiellaceae sp	Coxiellaceae sp	1.77386												1.77386	0.00450252
107275	Bacteria	Proteobacteria	Gammaproteobacteria	Xanthomonadales	Xanthomonadaceae	Xanthomonadaceae sp	Xanthomonadaceae sp	1.7588	43.7269	1.94762	4.13771e-11	1.64012	7.75358e-08	1.31847	2.51739e-05	1.9685	2.16179e-11	1.75599	7.39902e-09	2.05762	2.11533e-12	1.53745	5.60117e-07	1.84459	5.06163e-10
New.CleanUp.ReferenceOTU5328	Bacteria	Proteobacteria	Alphaproteobacteria	Rhizobiales	Rhizobiales sp	Rhizobiales sp	Rhizobiales sp	1.7514						1.6156	0.0302107					1.88721	0.00726389
261980	Bacteria	Actinobacteria	Actinobacteria	Actinomycetales	Micromonosporaceae	Micromonosporaceae sp	Micromonosporaceae sp	1.7425								1.60743	0.0399342	1.87757	0.0176938
166064	Bacteria	Proteobacteria	Betaproteobacteria	Burkholderiales	Oxalobacteraceae	Oxalobacteraceae sp	Oxalobacteraceae sp	1.73636	5.3808	1.74979	0.000776157			1.59656	0.00297211			1.96305	0.000143828			1.63604	0.00223732
2063454	Bacteria	Bacteroidetes	Cytophagia	Cytophagales	Cytophagaceae	Cytophagaceae sp	Cytophagaceae sp	1.72862	124.421	0.924109	0.00126739	1.52186	2.16672e-08			2.06824	1.6579e-15			2.1336	1.60172e-16			1.99527	2.01272e-14
942852	Bacteria	Proteobacteria	Betaproteobacteria	Burkholderiales	Comamonadaceae	Comamonadaceae sp	Comamonadaceae sp	1.72485	21.5504	2.13036	1.44411e-10	1.60249	5.86352e-06	1.53253	1.30208e-05	1.92561	9.76059e-09	1.39512	0.000125632	1.91285	1.49702e-08	1.4906	2.82997e-05	1.80924	9.43883e-08
New.CleanUp.ReferenceOTU1089	Bacteria	Proteobacteria	Deltaproteobacteria	Myxococcales	Myxococcales sp	Myxococcales sp	Myxococcales sp	1.72264										1.72264	0.0224835
247445	Bacteria	Bacteroidetes	Cytophagia	Cytophagales	Cytophagaceae	Cytophagaceae sp	Cytophagaceae sp	1.72142	189.379	1.83972	1.28969e-15	1.61511	6.11271e-12	1.40363	3.132e-09	1.85579	6.18713e-16	1.35642	1.79824e-08	1.92357	3.53763e-17	1.62492	4.08387e-12	2.15221	1.84351e-21
711526	Bacteria	Actinobacteria	Actinobacteria	Actinomycetales	Micrococcaceae	Micrococcaceae sp	Micrococcaceae sp	1.72142	88.0081	2.31092	1.44492e-17	1.40882	1.40882e-06	3.0768	4.32941e-31	1.03239	0.000539161	2.01673	3.63705e-13	0.885823	0.00393171	2.10404	2.32638e-14	0.93582	0.00226202
832674	Bacteria	Proteobacteria	Betaproteobacteria	Burkholderiales	Oxalobacteraceae	Oxalobacteraceae sp	Oxalobacteraceae sp	1.71206	52.047	2.26874	6.81471e-10	1.1776	0.00422378	1.7837	2.52982e-06	1.42967	0.00022034	1.91596	4.35481e-07	1.87186	6.08219e-07	1.61651	3.00984e-05	1.63245	1.97302e-05
New.CleanUp.ReferenceOTU117	Bacteria	Proteobacteria	Betaproteobacteria	Burkholderiales	Comamonadaceae	Methylibium	Methylibium sp	1.71122	68.7062	1.70648	1.71232e-09	1.54338	9.59951e-08	1.82019	8.37443e-11	2.15882	3.22414e-15	1.38794	2.53578e-06	1.92028	5.68322e-12	1.40228	1.64823e-06	1.75044	5.17033e-10
4382605	Bacteria	Bacteroidetes	[Saprospirae]	[Saprospirales]	Chitinophagaceae	Chitinophagaceae sp	Chitinophagaceae sp	1.70322				1.50244	0.0469584											1.904	0.00523409
939101	Bacteria	Bacteroidetes	[Saprospirae]	[Saprospirales]	Chitinophagaceae	Chitinophagaceae sp	Chitinophagaceae sp	1.69956	58.0098	1.80188	3.94851e-10	1.36884	6.07631e-06	1.6224	2.74096e-08	1.57974	5.72826e-08	1.78921	7.91106e-10	1.95948	5.68322e-12	1.65169	1.73891e-08	1.82326	2.03422e-10
4386631	Bacteria	Proteobacteria	Betaproteobacteria	Burkholderiales	Comamonadaceae	Methylibium	Methylibium sp	1.69623	8.21867	1.5644	0.00158778	1.71823	0.000561369	1.46065	0.00415775	2.13224	3.95642e-06	1.4092	0.00720812	2.04615	1.26654e-05	1.37108	0.00823056	1.86791	8.85722e-05
New.CleanUp.ReferenceOTU531	Bacteria	Proteobacteria	Deltaproteobacteria	Deltaproteobacteria sp	Deltaproteobacteria sp	Deltaproteobacteria sp	Deltaproteobacteria sp	1.69523								1.84814	0.00420029							1.54233	0.0237791
814759	Bacteria	Proteobacteria	Alphaproteobacteria	Sphingomonadales	Erythrobacteraceae	Erythrobacter	Erythrobacter sp	1.69278	6.25199	2.37825	9.77213e-07	1.47108	0.00867355	1.5797	0.00342265	1.62608	0.00194757	1.75498	0.000963871	1.37847	0.0130237	1.90261	0.000219148	1.4511	0.0077564
759053	Bacteria	Proteobacteria	Betaproteobacteria	Burkholderiales	Alcaligenaceae	Alcaligenaceae sp	Alcaligenaceae sp	1.69191	3.74749	1.68143	0.00558778	1.55268	0.01623			1.98604	0.000587902			1.57669	0.0114681			1.6627	0.00643458
959590	Bacteria	Proteobacteria	Alphaproteobacteria	Rhizobiales	Hyphomicrobiaceae	Devosia	Devosia sp	1.68958	50.3831	1.4617	5.57954e-07	1.75649	8.93221e-10	1.24811	2.99805e-05	2.27945	7.39998e-17	1.24014	4.4856e-05	2.43017	3.09404e-19	1.07165	0.000514875	2.02891	2.58137e-13
719367	Bacteria	Proteobacteria	Betaproteobacteria	Burkholderiales	Comamonadaceae	Comamonadaceae sp	Comamonadaceae sp	1.68746	443.452	1.95036	1.38441e-26	1.70916	2.76231e-20	1.65047	3.97564e-19	1.8241	1.91475e-23	1.5875	1.30914e-17	1.66434	1.3969e-19	1.52751	2.79886e-16	1.58622	8.36068e-18
New.CleanUp.ReferenceOTU514	Bacteria	Actinobacteria	Actinobacteria	Actinomycetales	Micromonosporaceae	Catellatospora	Catellatospora sp	1.6868	2.77275	1.75989	0.0289088					1.61372	0.044791
New.CleanUp.ReferenceOTU2014	Bacteria	Proteobacteria	Betaproteobacteria	Burkholderiales	Oxalobacteraceae	Oxalobacteraceae sp	Oxalobacteraceae sp	1.68233	2.6661	1.99051	0.00273243							1.50856	0.0425567			1.54793	0.0340403
540616	Bacteria	Proteobacteria	Betaproteobacteria	Methylophilales	Methylophilaceae	Methylotenera	mobilis	1.68133								1.38555	8.30841e-05			1.55437	7.55628e-06	1.24609	0.0006043	2.5393	6.52499e-15
524739	Bacteria	Bacteroidetes	[Saprospirae]	[Saprospirales]	Chitinophagaceae	Chitinophaga	Chitinophaga sp	1.67836	11.8419	1.25399	0.0277248	2.1579	3.64956e-05	1.57892	0.00400374	1.65563	0.00188015	1.42252	0.0131156	1.84924	0.000445673			1.83031	0.000555853
New.CleanUp.ReferenceOTU2410	Bacteria	Proteobacteria	Betaproteobacteria	Burkholderiales	Comamonadaceae	Comamonadaceae sp	Comamonadaceae sp	1.6762	4.34597	1.95375	0.000917552	1.77702	0.00426545			1.90624	0.0011745	1.49258	0.0229156	1.50377	0.0175399	1.45693	0.0252683	1.64314	0.00761674
New.CleanUp.ReferenceOTU522	Bacteria	Proteobacteria	Alphaproteobacteria	Caulobacterales	Caulobacteraceae	Caulobacter	Caulobacter sp	1.6682																1.6682	0.00657734
2400243	Bacteria	Bacteroidetes	Sphingobacteriia	Sphingobacteriales	Sphingobacteriales sp	Sphingobacteriales sp	Sphingobacteriales sp	1.66626												1.66626	0.0128497
246382	Bacteria	Proteobacteria	Deltaproteobacteria	MIZ46	MIZ46 sp	MIZ46 sp	MIZ46 sp	1.65823	3.01959	1.70034	0.00869731											1.61611	0.0159596
1104437	Bacteria	Bacteroidetes	[Saprospirae]	[Saprospirales]	Saprospiraceae	Saprospiraceae sp	Saprospiraceae sp	1.65547	3.68028	1.87328	0.00179793			1.33308	0.0478143	1.43396	0.0242011			1.58991	0.0117384			2.04713	0.000498548
New.CleanUp.ReferenceOTU1406	Bacteria	Proteobacteria	Gammaproteobacteria	Xanthomonadales	Sinobacteraceae	Sinobacteraceae sp	Sinobacteraceae sp	1.64742								1.4635	0.0387123			1.77902	0.00920076			1.69974	0.013475
New.CleanUp.ReferenceOTU2184	Bacteria	Chloroflexi	S085	S085 sp	S085 sp	S085 sp	S085 sp	1.63204						1.63204	0.0152626
1003344	Bacteria	Bacteroidetes	Flavobacteriia	Flavobacteriales	Flavobacteriaceae	Flavobacterium	Flavobacterium sp	1.63194	8.76462	1.83083	4.66654e-05	1.07885	0.0421214	1.95763	9.8438e-06	1.66907	0.000237848	1.83797	5.51863e-05	1.45583	0.00212291	1.40915	0.00340041	1.81623	4.97487e-05
New.CleanUp.ReferenceOTU594	Bacteria	Proteobacteria	Gammaproteobacteria	Legionellales	Coxiellaceae	Coxiellaceae sp	Coxiellaceae sp	1.62967								1.62967	0.0148057
New.CleanUp.ReferenceOTU383	Bacteria	Bacteroidetes	At12OctB3	At12OctB3 sp	At12OctB3 sp	At12OctB3 sp	At12OctB3 sp	1.62876	4.8238	1.75542	0.00405721			1.56861	0.0133442			1.46027	0.0273068			1.73074	0.00540359
645644	Bacteria	Proteobacteria	Alphaproteobacteria	Rhizobiales	Bradyrhizobiaceae	Bosea	genosp.	1.62439												1.62439	0.0337166
548694	Bacteria	Proteobacteria	Gammaproteobacteria	Pseudomonadales	Pseudomonadaceae	Pseudomonas	Pseudomonas sp	1.62253	7.17148	1.2853	0.0405041							1.95975	0.000853929
569456	Bacteria	Proteobacteria	Gammaproteobacteria	Xanthomonadales	Xanthomonadaceae	Dokdonella	Dokdonella sp	1.6216	3.47635	1.73773	0.00613754	1.5465	0.0237202			1.79493	0.00399846			1.35007	0.0491841			1.67876	0.00876424
78422	Bacteria	Bacteroidetes	[Saprospirae]	[Saprospirales]	Chitinophagaceae	Chitinophagaceae sp	Chitinophagaceae sp	1.6109	14.079	1.61539	0.000200542	1.69264	0.000109717	0.966201	0.0492847	1.94553	3.21576e-06			1.91786	5.15897e-06	1.16274	0.0136344	1.97596	2.11216e-06
1701846	Bacteria	Spirochaetes	Spirochaetes	Spirochaetales	Spirochaetaceae	Spirochaeta	aurantia	1.60432												1.78298	0.00919444			1.42565	0.0489137
392994	Bacteria	Firmicutes	Bacilli	Bacillales	Bacillaceae	Bacillaceae sp	Bacillaceae sp	1.59324				1.79405	0.00208901	1.39244	0.0232863
102122	Bacteria	Bacteroidetes	Flavobacteriia	Flavobacteriales	Cryomorphaceae	Crocinitomix	Crocinitomix sp	1.58943	12.3297	1.43979	0.0061715	1.22966	0.0290292			1.64261	0.00125696			2.04566	3.56357e-05
677064	Bacteria	Proteobacteria	Betaproteobacteria	Burkholderiales	Oxalobacteraceae	Oxalobacteraceae sp	Oxalobacteraceae sp	1.58704										1.58704	0.0182897
1125792	Bacteria	Proteobacteria	Alphaproteobacteria	Sphingomonadales	Sphingomonadaceae	Kaistobacter	Kaistobacter sp	1.57691	4.02261	1.43358	0.0116372			1.49977	0.00844491	1.85672	0.000446465					1.51758	0.00763553
1110732	Bacteria	Bacteroidetes	[Saprospirae]	[Saprospirales]	Chitinophagaceae	Chitinophagaceae sp	Chitinophagaceae sp	1.57482	13.0486	1.21097	0.00672376	1.85351	9.79999e-06	0.989231	0.0382077	1.84331	7.42717e-06	1.04316	0.0301806	1.96289	1.60909e-06			2.12067	1.21582e-07
549433	Bacteria	Gemmatimonadetes	Gemm-1	Gemm-1 sp	Gemm-1 sp	Gemm-1 sp	Gemm-1 sp	1.57186	3.61204	1.62466	0.0138371					1.53052	0.0207133	1.56039	0.0243094
960076	Bacteria	Bacteroidetes	Flavobacteriia	Flavobacteriales	Flavobacteriaceae	Flavobacterium	Flavobacterium sp	1.57146				1.46307	0.00247227			1.45482	0.00184235			1.43425	0.00234707			1.93371	1.881e-05
593720	Bacteria	Proteobacteria	Alphaproteobacteria	Sphingomonadales	Erythrobacteraceae	Erythrobacter	Erythrobacter sp	1.57089	6.38551	1.69286	0.000474694			1.49523	0.00297823	1.71792	0.000336056	1.40556	0.00711397	1.74625	0.000305507	1.36753	0.00818507
592589	Bacteria	Proteobacteria	Alphaproteobacteria	Rhizobiales	Rhizobiaceae	Rhizobiaceae sp	Rhizobiaceae sp	1.56637	15.939	1.44304	3.06496e-05	1.73059	3.0182e-07	1.92777	3.4405e-09	0.954133	0.0104617	1.76324	1.78343e-07	1.57358	3.96202e-06	1.75389	1.4971e-07	1.38472	6.79905e-05
695260	Bacteria	Proteobacteria	Alphaproteobacteria	Rhizobiales	Rhizobiaceae	Rhizobiaceae sp	Rhizobiaceae sp	1.56252						1.40272	0.0145809	1.35755	0.0160185			1.78617	0.000947078	1.44039	0.0123272	1.82576	0.00069705
1053438	Bacteria	Bacteroidetes	Flavobacteriia	Flavobacteriales	Flavobacteriaceae	Flavobacterium	Flavobacterium sp	1.55462	49.6187	0.925975	0.0243304	1.58148	3.95057e-05	1.24524	0.00157939	1.80574	1.13185e-06			2.08755	1.05069e-08			1.68173	7.24001e-06
336364	Bacteria	Proteobacteria	Alphaproteobacteria	Rhizobiales	Rhizobiaceae	Rhizobiaceae sp	Rhizobiaceae sp	1.55349	123.606	1.88199	3.82395e-27	1.30468	9.59913e-13	2.07707	3.13486e-33	1.03158	3.12776e-08	1.92526	3.08303e-28	1.39626	8.15692e-15	1.684	1.33177e-21	1.12706	9.84575e-10
968043	Bacteria	Proteobacteria	Alphaproteobacteria	Sphingomonadales	Sphingomonadaceae	Kaistobacter	Kaistobacter sp	1.54936	1039.14	1.80626	1.63803e-18	1.41677	2.3378e-11	1.53394	2.18277e-13	1.88758	2.91816e-20	1.15417	1.01622e-07	1.60358	1.05949e-14	1.38368	7.20823e-11	1.60888	9.5622e-15
710745	Bacteria	Bacteroidetes	Flavobacteriia	Flavobacteriales	Flavobacteriaceae	Flavobacterium	Flavobacterium sp	1.54726												1.54726	0.04053
271833	Bacteria	Bacteroidetes	[Saprospirae]	[Saprospirales]	Chitinophagaceae	Chitinophagaceae sp	Chitinophagaceae sp	1.54535	24.5361	1.72631	5.42574e-07	1.42114	8.16882e-05	1.5492	9.81461e-06	1.5064	1.69324e-05	1.24589	0.000779696	1.7928	1.51238e-07	1.29582	0.000366498	1.82522	7.49508e-08
4409397	Bacteria	Proteobacteria	Gammaproteobacteria	HTCC2188	HTCC2089	HTCC2089 sp	HTCC2089 sp	1.54518	2.20056	1.54518	0.0463995
577152	Bacteria	Proteobacteria	Betaproteobacteria	Methylophilales	Methylophilaceae	Methylotenera	mobilis	1.54298				0.676673	0.030829			1.61179	2.38876e-09			1.60718	2.73649e-09	1.32715	1.92751e-06	2.49213	7.6369e-22
580635	Bacteria	Proteobacteria	Deltaproteobacteria	Myxococcales	Polyangiaceae	Sorangium	Sorangium sp	1.54262	180.415	1.26817	4.24942e-09	1.69035	6.74178e-16	0.950625	2.16018e-05	1.74406	4.58586e-17	1.24444	1.35009e-08	2.2587	1.38756e-28	1.19192	5.01215e-08	1.9927	3.31703e-22
1126613	Bacteria	Bacteroidetes	[Saprospirae]	[Saprospirales]	Saprospiraceae	Saprospiraceae sp	Saprospiraceae sp	1.53779	3.69543	1.33313	0.0288392					1.74245	0.00201417
New.CleanUp.ReferenceOTU2848	Bacteria	Proteobacteria	Alphaproteobacteria	Rhizobiales	Rhizobiales sp	Rhizobiales sp	Rhizobiales sp	1.5359	2.88046	1.5359	0.0210519
540593	Bacteria	Acidobacteria	Solibacteres	Solibacterales	Solibacterales sp	Solibacterales sp	Solibacterales sp	1.53528	3.1813	1.52941	0.0195162											1.44429	0.034067	1.63216	0.0109905
814365	Bacteria	Bacteroidetes	[Saprospirae]	[Saprospirales]	Chitinophagaceae	Chitinophagaceae sp	Chitinophagaceae sp	1.53352	5.54967	1.69318	0.000345924			1.4065	0.00504094	1.62503	0.000608826			1.76396	0.000189599	1.35512	0.00763553	1.35732	0.00659133
777498	Bacteria	Proteobacteria	Betaproteobacteria	Methylophilales	Methylophilaceae	Methylophilaceae sp	Methylophilaceae sp	1.53111																1.53111	2.49657e-07
3513927	Bacteria	Proteobacteria	Deltaproteobacteria	MIZ46	MIZ46 sp	MIZ46 sp	MIZ46 sp	1.52932	13.8936	1.13639	0.00911046	1.31081	0.00264515	1.09345	0.0139248	2.31643	1.57296e-09			1.73286	1.72957e-05			1.58601	0.000108651
4458214	Bacteria	Actinobacteria	Actinobacteria	Actinomycetales	Nocardioidaceae	Nocardioidaceae sp	Nocardioidaceae sp	1.52493										1.51249	0.0452454			1.53737	0.0389142
541299	Bacteria	Proteobacteria	Alphaproteobacteria	Caulobacterales	Caulobacteraceae	Phenylobacterium	Phenylobacterium sp	1.52241								1.41732	0.0225936			1.68238	0.00549568			1.46755	0.0185683
750541	Bacteria	Proteobacteria	Gammaproteobacteria	Xanthomonadales	Xanthomonadaceae	Luteimonas	Luteimonas sp	1.51798	4.82347	1.65838	0.00126696			1.18616	0.0382077	1.66568	0.00108123			1.6158	0.00191465			1.46389	0.00575622
New.CleanUp.ReferenceOTU1991	Bacteria	Acidobacteria	Solibacteres	Solibacterales	Solibacterales sp	Solibacterales sp	Solibacterales sp	1.51715				1.51715	0.0109534
1052930	Bacteria	Proteobacteria	Gammaproteobacteria	Xanthomonadales	Xanthomonadaceae	Luteimonas	Luteimonas sp	1.51358	18.511	1.89174	8.30808e-07	1.43278	0.000486606	1.0588	0.0136956	2.30903	4.78672e-10	1.2129	0.00436266	1.31103	0.00131638			1.37881	0.000655943
860929	Bacteria	Proteobacteria	Alphaproteobacteria	Sphingomonadales	Sphingomonadaceae	Sphingomonadaceae sp	Sphingomonadaceae sp	1.51284	5.80794	2.00605	0.000191129	1.62754	0.00490783	1.43661	0.0141797	1.47581	0.00949075			1.25395	0.0367026	1.49586	0.01035	1.29404	0.0294368
New.CleanUp.ReferenceOTU2841	Bacteria	Proteobacteria	Alphaproteobacteria	Rhizobiales	Hyphomicrobiaceae	Devosia	Devosia sp	1.51219				1.26312	0.0121447			1.73851	0.000104592			1.77393	8.5225e-05	1.05896	0.042897	1.72642	0.000126196
New.CleanUp.ReferenceOTU1558	Bacteria	Proteobacteria	Betaproteobacteria	Burkholderiales	Comamonadaceae	Comamonadaceae sp	Comamonadaceae sp	1.50359	6.35965	1.15531	0.0328273	1.70998	0.000700803			1.97415	3.27295e-05	1.16773	0.0368271	1.68922	0.000637089			1.32512	0.01109
836902	Bacteria	Armatimonadetes	[Fimbriimonadia]	[Fimbriimonadales]	[Fimbriimonadaceae]	Fimbriimonas	Fimbriimonas sp	1.50277	2.69478	1.50277	0.0474637
New.CleanUp.ReferenceOTU2514	Bacteria	Proteobacteria	Deltaproteobacteria	Myxococcales	Myxococcales sp	Myxococcales sp	Myxococcales sp	1.50148										1.50148	0.0224698
777519	Bacteria	Proteobacteria	Gammaproteobacteria	Xanthomonadales	Xanthomonadaceae	Xanthomonadaceae sp	Xanthomonadaceae sp	1.50008	4.49121	1.59148	0.00405081			1.22581	0.0422294	1.68293	0.00188015
721703	Bacteria	Proteobacteria	Betaproteobacteria	Burkholderiales	Comamonadaceae	Leptothrix	Leptothrix sp	1.49239	4.68626	1.45332	0.00673285	1.54598	0.00464943	1.3685	0.0134231					1.60175	0.00243718
258352	Bacteria	Planctomycetes	Planctomycetes sp	Planctomycetes sp	Planctomycetes sp	Planctomycetes sp	Planctomycetes sp	1.48601								1.41418	0.0158729			1.55784	0.00741745
903626	Bacteria	Proteobacteria	Deltaproteobacteria	Myxococcales	Myxococcales sp	Myxococcales sp	Myxococcales sp	1.48441	56.1817	1.18163	3.05681e-05	1.69982	3.60879e-10	0.961845	0.00104025	1.78933	1.96787e-11	1.01703	0.000575222	2.2418	4.583e-18	1.10749	0.000119535	1.87634	1.32629e-12
New.CleanUp.ReferenceOTU2923	Bacteria	Proteobacteria	Alphaproteobacteria	Caulobacterales	Caulobacteraceae	Caulobacteraceae sp	Caulobacteraceae sp	1.48285																1.48285	0.0129486
114413	Bacteria	Gemmatimonadetes	Gemmatimonadetes	Gemmatimonadales	Ellin5301	Ellin5301 sp	Ellin5301 sp	1.47857	3.22527	1.47857	0.0124334
New.CleanUp.ReferenceOTU3918	Bacteria	Proteobacteria	Gammaproteobacteria	Xanthomonadales	Xanthomonadaceae	Xanthomonadaceae sp	Xanthomonadaceae sp	1.47491	2.82867	1.34077	0.0472505					1.60905	0.0110141
New.CleanUp.ReferenceOTU497	Bacteria	Proteobacteria	Alphaproteobacteria	Rhizobiales	Xanthobacteraceae	Xanthobacteraceae sp	Xanthobacteraceae sp	1.4733								1.17546	0.0395254	1.26244	0.0325788	1.55129	0.00419942	1.98096	0.000107194	1.39634	0.0114061
550392	Bacteria	Bacteroidetes	[Saprospirae]	[Saprospirales]	Chitinophagaceae	Chitinophagaceae sp	Chitinophagaceae sp	1.46498	57.2451	1.55066	2.25574e-09	1.22965	5.86352e-06	1.30634	8.69356e-07	1.1288	2.86048e-05	1.4892	1.78965e-08	1.74458	7.77148e-12	1.5553	2.30487e-09	1.71532	1.73637e-11
250967	Bacteria	Proteobacteria	Deltaproteobacteria	Myxococcales	Myxococcales sp	Myxococcales sp	Myxococcales sp	1.45648						1.37312	0.0206813			1.65563	0.00401709			1.34069	0.0263151
593908	Bacteria	Proteobacteria	Gammaproteobacteria	Xanthomonadales	Xanthomonadaceae	Xanthomonadaceae sp	Xanthomonadaceae sp	1.45589	13.1097	1.3128	0.00817117			1.35271	0.00687972	1.63396	0.000556495	1.67339	0.000573287	1.50017	0.00196498	1.40259	0.00492595	1.31563	0.00824547
New.CleanUp.ReferenceOTU1335	Bacteria	Proteobacteria	Alphaproteobacteria	Rhizobiales	Hyphomicrobiaceae	Devosia	Devosia sp	1.45582	34.6504	1.17765	1.96149e-05	1.66524	2.47335e-10	1.2019	1.23508e-05	1.81357	1.46565e-12	1.21201	1.45379e-05	1.83009	1.08536e-12	1.11318	7.36112e-05	1.63294	3.71597e-10
873090	Bacteria	Bacteroidetes	[Saprospirae]	[Saprospirales]	Chitinophagaceae	Chitinophagaceae sp	Chitinophagaceae sp	1.44549	22.2131	1.74613	1.62316e-06	1.4501	0.000148534	1.64839	7.58507e-06	1.66635	5.04654e-06	1.02189	0.0135175	1.41346	0.000182124	1.21294	0.00194608	1.40464	0.000199458
543813	Bacteria	Bacteroidetes	Sphingobacteriia	Sphingobacteriales	Sphingobacteriales sp	Sphingobacteriales sp	Sphingobacteriales sp	1.4433				1.44392	0.0356763			1.49652	0.019921							1.38945	0.0366248
367523	Bacteria	Bacteroidetes	Flavobacteriia	Flavobacteriales	Flavobacteriaceae	Flavobacterium	Flavobacterium sp	1.43791								1.27568	0.0403544							1.60014	0.00807916
618849	Bacteria	Firmicutes	Bacilli	Bacillales	Bacillaceae	Bacillaceae sp	Bacillaceae sp	1.43784														1.52543	0.0132012	1.35025	0.0301576
245652	Bacteria	Bacteroidetes	[Saprospirae]	[Saprospirales]	Chitinophagaceae	Chitinophagaceae sp	Chitinophagaceae sp	1.43603	3.66131	1.6477	0.00431518					1.22542	0.0456459							1.43496	0.0161755
586230	Bacteria	Proteobacteria	Betaproteobacteria	Burkholderiales	Oxalobacteraceae	Oxalobacteraceae sp	Oxalobacteraceae sp	1.42915	26.9254	1.57008	0.000124465	1.16097	0.00837213	1.62276	6.67559e-05	1.35556	0.00105939	1.68564	3.91713e-05	1.45281	0.000423548	1.37391	0.00112443	1.21145	0.00456437
New.CleanUp.ReferenceOTU3919	Bacteria	Proteobacteria	Gammaproteobacteria	Xanthomonadales	Xanthomonadaceae	Xanthomonadaceae sp	Xanthomonadaceae sp	1.42768	5.41506	1.49712	0.00289652	1.2994	0.0164857	1.66002	0.00076409	1.42815	0.00457797	1.39441	0.00842771	1.25234	0.0180988	1.46229	0.00430371
4398706	Bacteria	Proteobacteria	Alphaproteobacteria	Rhodospirillales	Rhodospirillales sp	Rhodospirillales sp	Rhodospirillales sp	1.42724														1.42724	0.0174553
1068155	Bacteria	Bacteroidetes	[Saprospirae]	[Saprospirales]	Chitinophagaceae	Chitinophagaceae sp	Chitinophagaceae sp	1.42277	72.1079	1.52931	1.68469e-08	1.2894	4.19266e-06	1.19547	1.93382e-05	1.56467	5.83273e-09	1.36788	8.86886e-07	1.71554	1.22508e-10	1.10279	0.000109356	1.61711	1.55167e-09
723191	Bacteria	Firmicutes	Bacilli	Bacillales	Bacillaceae	Bacillus	Bacillus sp	1.42113						1.42113	0.0337492
849118	Bacteria	Proteobacteria	Alphaproteobacteria	Rhizobiales	Hyphomicrobiaceae	Devosia	Devosia sp	1.41984	17.8532	1.10951	0.00425718	1.68124	4.19266e-06	1.1956	0.00192893	1.76775	6.49875e-07	1.10624	0.00578442	1.91468	5.39741e-08	0.997136	0.0136651	1.58656	1.16341e-05
2639729	Bacteria	Proteobacteria	Alphaproteobacteria	Sphingomonadales	Erythrobacteraceae	Erythrobacteraceae sp	Erythrobacteraceae sp	1.41903								1.40913	0.0300452			1.42893	0.0296194
746799	Bacteria	Proteobacteria	Alphaproteobacteria	Rhodobacterales	Rhodobacteraceae	Rhodobacter	Rhodobacter sp	1.41553								1.41553	0.0202346
New.CleanUp.ReferenceOTU40	Bacteria	Actinobacteria	Actinobacteria	Actinomycetales	Micrococcaceae	Micrococcaceae sp	Micrococcaceae sp	1.4136	68.3036	1.24534	1.32293e-06			2.11814	1.60488e-18			1.16252	1.03401e-05			1.1284	1.78516e-05
1108726	Bacteria	Proteobacteria	Betaproteobacteria	Burkholderiales	Comamonadaceae	Comamonadaceae sp	Comamonadaceae sp	1.41151	5.14122	1.38301	0.00629922							1.18601	0.0304756	1.54271	0.00190071			1.53432	0.0019262
New.CleanUp.ReferenceOTU1798	Bacteria	Proteobacteria	Alphaproteobacteria	Sphingomonadales	Sphingomonadaceae	Kaistobacter	Kaistobacter sp	1.40998	6.60554	1.33419	0.00342886	1.32211	0.0049951			1.77953	2.8296e-05			1.35048	0.00318851	1.30596	0.00492595	1.3676	0.00255438
224825	Bacteria	Proteobacteria	Betaproteobacteria	Burkholderiales	Comamonadaceae	Comamonadaceae sp	Comamonadaceae sp	1.40835	11.9229	1.58073	5.42873e-05	1.13815	0.00832012	1.46345	0.000233093	1.15648	0.0049624	1.38795	0.000718076	1.71578	8.32592e-06	1.53509	0.000106449	1.28917	0.00153326
590849	Bacteria	Bacteroidetes	[Saprospirae]	[Saprospirales]	Chitinophagaceae	Flavisolibacter	Flavisolibacter sp	1.40548								1.32072	0.044026					1.49023	0.0242323
547327	Bacteria	Proteobacteria	Betaproteobacteria	Burkholderiales	Comamonadaceae	Methylibium	Methylibium sp	1.40289								1.39424	0.00326439	1.4946	0.00198544	1.31984	0.00646956
New.CleanUp.ReferenceOTU232	Bacteria	Proteobacteria	Alphaproteobacteria	Rhodospirillales	Rhodospirillales sp	Rhodospirillales sp	Rhodospirillales sp	1.3993						1.27243	0.0444026							1.52616	0.0115473
544711	Bacteria	Bacteroidetes	Cytophagia	Cytophagales	Cytophagaceae	Cytophagaceae sp	Cytophagaceae sp	1.3898	13.8468	1.57484	4.53077e-05			1.18802	0.00382346	1.06396	0.0095954	1.14923	0.00650514	1.76029	3.17042e-06	1.15952	0.00511953	1.83273	8.66742e-07
718395	Bacteria	Proteobacteria	Deltaproteobacteria	MIZ46	MIZ46 sp	MIZ46 sp	MIZ46 sp	1.38374	2.98581	1.2909	0.0384036					1.47659	0.0125401
745482	Bacteria	Bacteroidetes	[Saprospirae]	[Saprospirales]	Chitinophagaceae	Chitinophagaceae sp	Chitinophagaceae sp	1.38358	26.6066	1.79994	2.74001e-09	1.38257	1.55842e-05	1.57279	3.72532e-07	1.45746	2.82929e-06	1.00568	0.00335392	1.41932	6.38459e-06	1.02824	0.00220964	1.40264	7.50718e-06
224822	Bacteria	Firmicutes	Bacilli	Bacillales	Bacillaceae	Bacillus	Bacillus sp	1.38051										1.46378	0.0063065			1.29725	0.0171833
249571	Bacteria	Actinobacteria	Actinobacteria	Actinomycetales	Micromonosporaceae	Micromonosporaceae sp	Micromonosporaceae sp	1.37463						1.37463	0.021412
961783	Bacteria	Proteobacteria	Gammaproteobacteria	Pseudomonadales	Pseudomonadaceae	Pseudomonas	Pseudomonas sp	1.3655	6.1878	1.3655	0.00528705
672144	Bacteria	Proteobacteria	Betaproteobacteria	Burkholderiales	Comamonadaceae	Comamonadaceae sp	Comamonadaceae sp	1.36273	17.6845	1.24191	0.000347234	1.25048	0.000430009	1.03726	0.00429643	1.77456	4.24521e-08			1.673	3.82388e-07	1.00381	0.0062391	1.5581	2.54627e-06
799231	Bacteria	Bacteroidetes	[Saprospirae]	[Saprospirales]	Chitinophagaceae	Chitinophagaceae sp	Chitinophagaceae sp	1.36009	27.4344	1.74703	6.57271e-08	1.22653	0.000437538	1.45365	1.21083e-05	1.58657	1.12069e-06	1.1261	0.00143333	1.29228	0.000137208	1.10092	0.00171886	1.34767	5.85186e-05
517156	Bacteria	Actinobacteria	Acidimicrobiia	Acidimicrobiales	Acidimicrobiales sp	Acidimicrobiales sp	Acidimicrobiales sp	1.35917	3.22289	1.37477	0.0288392					1.41396	0.0215433					1.28879	0.0493332
New.CleanUp.ReferenceOTU2549	Bacteria	Proteobacteria	Deltaproteobacteria	Myxococcales	Myxococcales sp	Myxococcales sp	Myxococcales sp	1.35774				1.34602	0.016887			1.36425	0.0107478			1.5536	0.00319092			1.16709	0.0378856
1106796	Bacteria	Bacteroidetes	Cytophagia	Cytophagales	Cytophagaceae	Cytophagaceae sp	Cytophagaceae sp	1.35498	44.4272	0.647979	0.0320339	1.20917	1.23259e-05			1.63834	3.43546e-10			1.58178	1.85621e-09			1.69762	6.82245e-11
New.CleanUp.ReferenceOTU2395	Bacteria	Proteobacteria	Betaproteobacteria	SC-I-84	SC-I-84 sp	SC-I-84 sp	SC-I-84 sp	1.3463								1.3463	0.00141808
540472	Bacteria	Bacteroidetes	[Saprospirae]	[Saprospirales]	Chitinophagaceae	Chitinophagaceae sp	Chitinophagaceae sp	1.34504								1.22096	0.010162			1.5263	0.000919468			1.28785	0.00684316
New.CleanUp.ReferenceOTU264	Bacteria	Proteobacteria	Alphaproteobacteria	Rickettsiales	Rickettsiales sp	Rickettsiales sp	Rickettsiales sp	1.34474								1.26143	0.0257977			1.37178	0.0150365			1.401	0.0124545
1040027	Bacteria	Firmicutes	Bacilli	Bacillales	Paenibacillaceae	Paenibacillus	Paenibacillus sp	1.34147				1.42574	0.01326	1.2949	0.0254944					1.45626	0.0087761	1.18895	0.0466156
317483	Bacteria	Bacteroidetes	[Saprospirae]	[Saprospirales]	Chitinophagaceae	Flavisolibacter	Flavisolibacter sp	1.33712	5.71097	1.69647	0.000646529			1.51621	0.00325686			1.21134	0.0303595			1.15993	0.0379374	1.10164	0.0459808
1087471	Bacteria	Bacteroidetes	Sphingobacteriia	Sphingobacteriales	Sphingobacteriales sp	Sphingobacteriales sp	Sphingobacteriales sp	1.33668								1.33668	0.0252288
282480	Bacteria	Bacteroidetes	[Saprospirae]	[Saprospirales]	Chitinophagaceae	Chitinophagaceae sp	Chitinophagaceae sp	1.32895	34.2737	1.39429	8.25943e-06	1.2245	0.000162956	1.19719	0.000182798	1.50865	8.97322e-07	1.09505	0.000942583	1.35029	1.64609e-05	1.23334	0.00012011	1.62833	8.39831e-08
674017	Bacteria	Bacteroidetes	[Saprospirae]	[Saprospirales]	Chitinophagaceae	Chitinophagaceae sp	Chitinophagaceae sp	1.3125	20.3391	1.52236	6.89964e-06	0.822956	0.0379862	1.25784	0.0003389	0.881891	0.0166601	1.44342	3.27188e-05	1.60289	1.84337e-06	1.44963	2.53009e-05	1.51903	6.47804e-06
4409398	Bacteria	Proteobacteria	Betaproteobacteria	Burkholderiales	Comamonadaceae	Comamonadaceae sp	Comamonadaceae sp	1.30544	9.05389	1.41143	0.00113382			1.25022	0.0054627	0.935318	0.0449239	1.2235	0.00813118	1.72852	3.28546e-05			1.28367	0.0037598
570576	Bacteria	Bacteroidetes	Cytophagia	Cytophagales	Cytophagaceae	Cytophagaceae sp	Cytophagaceae sp	1.30333				1.01356	0.000357057			1.55614	3.409e-09			1.27969	2.08463e-06			1.36394	3.26532e-07
New.CleanUp.ReferenceOTU143	Bacteria	Actinobacteria	Actinobacteria	Actinomycetales	Pseudonocardiaceae	Saccharomonospora	Saccharomonospora sp	1.29699														1.29699	0.0324827
New.CleanUp.ReferenceOTU353	Bacteria	Firmicutes	Clostridia	Clostridiales	Lachnospiraceae	Coprococcus	Coprococcus sp	1.28495														1.28495	0.0416894
865520	Bacteria	Bacteroidetes	[Saprospirae]	[Saprospirales]	Chitinophagaceae	Chitinophagaceae sp	Chitinophagaceae sp	1.28369	2.92291	1.28369	0.0384036
4441674	Bacteria	Proteobacteria	Betaproteobacteria	Burkholderiales	Comamonadaceae	Comamonadaceae sp	Comamonadaceae sp	1.28306						1.16281	0.0238154			1.20302	0.0213896			1.48335	0.00234956
215615	Bacteria	Actinobacteria	Actinobacteria	Actinomycetales	Kineosporiaceae	Kineosporiaceae sp	Kineosporiaceae sp	1.28109	13.6772	1.13077	0.0154573	1.0077	0.0439569	0.982302	0.045564	1.4182	0.00137354	1.38136	0.00273899	1.4623	0.00102033	1.571	0.000406904	1.29507	0.00460779
New.CleanUp.ReferenceOTU3030	Bacteria	Actinobacteria	Actinobacteria	Actinomycetales	Promicromonosporaceae	Promicromonospora	Promicromonospora sp	1.27801				1.4434	0.00664985									1.11262	0.0472378
4319933	Bacteria	Proteobacteria	Alphaproteobacteria	Caulobacterales	Caulobacteraceae	Phenylobacterium	Phenylobacterium sp	1.2779								1.26136	0.0381645	1.30763	0.0392945			1.26472	0.0456464
New.CleanUp.ReferenceOTU1025	Bacteria	Actinobacteria	Actinobacteria	Actinomycetales	Micromonosporaceae	Micromonosporaceae sp	Micromonosporaceae sp	1.27781						1.2787	0.0135205	1.27691	0.0114909
950724	Bacteria	Bacteroidetes	[Saprospirae]	[Saprospirales]	Chitinophagaceae	Chitinophagaceae sp	Chitinophagaceae sp	1.27691	4.96577	1.45241	0.00380385													1.10141	0.0396934
533994	Bacteria	Proteobacteria	Betaproteobacteria	Burkholderiales	Comamonadaceae	Comamonadaceae sp	Comamonadaceae sp	1.26927	98.5358	1.22388	9.66129e-09	1.29286	1.45641e-09	1.08614	5.38411e-07	1.63336	1.54889e-15	1.12479	2.58954e-07	1.50287	4.4966e-13	0.971361	1.17088e-05	1.31894	3.87903e-10
255448	Bacteria	Bacteroidetes	[Saprospirae]	[Saprospirales]	Chitinophagaceae	Chitinophagaceae sp	Chitinophagaceae sp	1.26527	14.084	1.27134	0.00280513	1.23686	0.00490783	1.06868	0.0163528	1.38443	0.000845021	1.11963	0.0133343	1.32071	0.00179445	1.20936	0.00555143	1.51112	0.000246851
681246	Bacteria	Proteobacteria	Alphaproteobacteria	Caulobacterales	Caulobacteraceae	Caulobacteraceae sp	Caulobacteraceae sp	1.26096	8.55239	1.14005	0.0344609			1.22464	0.0226889			1.19092	0.0312154	1.34384	0.00951238	1.40537	0.00720857
445860	Bacteria	Bacteroidetes	[Saprospirae]	[Saprospirales]	Chitinophagaceae	Chitinophagaceae sp	Chitinophagaceae sp	1.25872	4.88898	1.26295	0.0129418							1.32099	0.0111497					1.19222	0.0204662
3320487	Bacteria	Proteobacteria	Betaproteobacteria	Burkholderiales	Alcaligenaceae	Alcaligenaceae sp	Alcaligenaceae sp	1.25825	8.58713	1.14008	0.00961295	1.20526	0.00724042			1.13202	0.00958931	1.13125	0.0136317	1.44007	0.000604589	1.23224	0.00501909	1.52684	0.000219514
650099	Bacteria	Proteobacteria	Gammaproteobacteria	Xanthomonadales	Xanthomonadaceae	Xanthomonadaceae sp	Xanthomonadaceae sp	1.25667	34.6523	1.48468	6.01049e-13	0.939068	4.09535e-05	1.44622	2.83951e-12	1.20951	1.40361e-08	1.27239	3.87515e-09	1.2528	4.9233e-09	1.21345	1.69891e-08	1.23525	5.59997e-09
920852	Bacteria	Actinobacteria	Actinobacteria	Actinomycetales	Streptomycetaceae	Streptomyces	Streptomyces sp	1.25542	155.138	1.24705	3.33078e-10	1.32648	2.22856e-11	1.2642	1.57084e-10	0.971273	1.76568e-06	1.26141	2.79274e-10	1.32748	1.44127e-11	1.32274	2.13509e-11	1.32274	1.70868e-11
1939008	Bacteria	Verrucomicrobia	[Pedosphaerae]	[Pedosphaerales]	Ellin517	Ellin517 sp	Ellin517 sp	1.25506								1.26795	0.0309821					1.24218	0.0436534
2317955	Bacteria	Actinobacteria	Actinobacteria	Actinomycetales	Micrococcaceae	Micrococcaceae sp	Micrococcaceae sp	1.25458						1.4537	2.34817e-05			1.05546	0.00504781
4376097	Bacteria	Gemmatimonadetes	Gemmatimonadetes	N1423WL	N1423WL sp	N1423WL sp	N1423WL sp	1.25391								1.20569	0.044026	1.30213	0.036264
547946	Bacteria	Proteobacteria	Alphaproteobacteria	Sphingomonadales	Erythrobacteraceae	Erythrobacteraceae sp	Erythrobacteraceae sp	1.25191	8.48465	1.26698	0.00391347			1.20007	0.00763718			1.28867	0.00423682
4406766	Bacteria	Proteobacteria	Betaproteobacteria	Burkholderiales	Comamonadaceae	Comamonadaceae sp	Comamonadaceae sp	1.24789	7.11224	1.49546	0.000754641					1.2141	0.0082644	1.19012	0.0141064	1.2284	0.00820775			1.11138	0.0186844
3329855	Bacteria	Proteobacteria	Betaproteobacteria	Burkholderiales	Comamonadaceae	Rubrivivax	Rubrivivax sp	1.24417	5.02678	1.4565	0.00170644			1.03185	0.0457459
798634	Bacteria	Proteobacteria	Betaproteobacteria	Burkholderiales	Comamonadaceae	Comamonadaceae sp	Comamonadaceae sp	1.24004								1.21878	0.00958931	1.21642	0.0135927	1.28492	0.0065309
821802	Bacteria	Proteobacteria	Deltaproteobacteria	Bdellovibrionales	Bdellovibrionaceae	Bdellovibrio	Bdellovibrio sp	1.24								1.21331	0.0190861			1.28961	0.0129123			1.21709	0.0199741
4335676	Bacteria	Bacteroidetes	[Saprospirae]	[Saprospirales]	Chitinophagaceae	Chitinophagaceae sp	Chitinophagaceae sp	1.23771								1.23771	0.0175788
888623	Bacteria	Bacteroidetes	[Saprospirae]	[Saprospirales]	Chitinophagaceae	Flavisolibacter	Flavisolibacter sp	1.23259	77.6675	1.21812	9.25593e-06	1.12844	6.04413e-05	0.950097	0.000859134	1.42094	1.1051e-07	0.945425	0.00108319	1.56276	3.95787e-09	1.08857	0.000107194	1.54639	5.60656e-09
832626	Bacteria	Proteobacteria	Deltaproteobacteria	Myxococcales	Myxococcales sp	Myxococcales sp	Myxococcales sp	1.22992				0.828253	0.0170145			1.32032	2.4796e-05			1.45882	2.41548e-06			1.31227	2.93745e-05
New.CleanUp.ReferenceOTU1270	Bacteria	Actinobacteria	Actinobacteria	Actinomycetales	Pseudonocardiaceae	Pseudonocardia	Pseudonocardia sp	1.22876	7.25291	1.28368	0.0118288							1.29119	0.0145419	1.11867	0.0334995			1.2215	0.0176251
New.CleanUp.ReferenceOTU2592	Bacteria	Bacteroidetes	VC2_1_Bac22	VC2_1_Bac22 sp	VC2_1_Bac22 sp	VC2_1_Bac22 sp	VC2_1_Bac22 sp	1.22787												1.22787	0.00582149
226906	Bacteria	Proteobacteria	Betaproteobacteria	Burkholderiales	Comamonadaceae	Comamonadaceae sp	Comamonadaceae sp	1.22733	232.181	1.1207	2.9016e-11	1.03091	1.79913e-09	1.29414	4.86685e-15	1.27575	1.18592e-14	1.40084	1.98699e-17	1.34342	3.0728e-16	1.16764	3.9395e-12	1.18521	1.19714e-12
New.CleanUp.ReferenceOTU285	Bacteria	Proteobacteria	Deltaproteobacteria	Bdellovibrionales	Bdellovibrionaceae	Bdellovibrio	Bdellovibrio sp	1.22639						1.22639	0.0383954
574991	Bacteria	Proteobacteria	Betaproteobacteria	Burkholderiales	Comamonadaceae	Rubrivivax	Rubrivivax sp	1.22527	7.51441	1.41452	0.000844531	1.04432	0.0280103	1.53692	0.00023138	1.32109	0.00194757			1.09036	0.0160512	1.17232	0.00912844	0.997384	0.0301812
635323	Bacteria	Proteobacteria	Alphaproteobacteria	Sphingomonadales	Sphingomonadaceae	Sphingomonadaceae sp	Sphingomonadaceae sp	1.22489												1.22489	0.0492038
137108	Bacteria	Verrucomicrobia	[Pedosphaerae]	[Pedosphaerales]	Ellin517	Ellin517 sp	Ellin517 sp	1.21573				0.967669	0.0118675			1.22993	0.000486119			1.48239	1.63401e-05			1.18294	0.000951004
173673	Bacteria	Proteobacteria	Gammaproteobacteria	Chromatiales	Chromatiales sp	Chromatiales sp	Chromatiales sp	1.21511				1.27395	0.027413	1.15627	0.0462948
550842	Bacteria	Proteobacteria	Alphaproteobacteria	Rhizobiales	Hyphomicrobiaceae	Devosia	Devosia sp	1.21453								1.16814	0.00119787			1.26092	0.000457652
143801	Bacteria	Proteobacteria	Betaproteobacteria	Burkholderiales	Burkholderiaceae	Burkholderia	Burkholderia sp	1.21287	11.8807	1.26331	0.000756102	0.863279	0.0434213	1.21331	0.00144762	1.28239	0.000539161	1.5321	3.06616e-05	1.18686	0.00189057	1.20265	0.00166993	1.15908	0.00242416
1094976	Bacteria	Bacteroidetes	Cytophagia	Cytophagales	Cytophagaceae	Cytophagaceae sp	Cytophagaceae sp	1.21147	26.9587	1.21603	3.8328e-06	1.25911	2.12133e-06	1.33564	2.72213e-07	1.23872	2.09464e-06	0.88671	0.00191334	1.19438	6.64082e-06	1.11842	3.25248e-05	1.44272	1.38478e-08
4416962	Bacteria	Bacteroidetes	[Saprospirae]	[Saprospirales]	Chitinophagaceae	Chitinophagaceae sp	Chitinophagaceae sp	1.19906	61.5581	1.54224	1.73454e-07	1.09258	0.000510323	1.22206	5.69493e-05	1.29897	1.47138e-05	1.02091	0.00126585	1.25431	3.01335e-05	1.03595	0.000965541	1.12546	0.000246434
1137744	Bacteria	Bacteroidetes	Cytophagia	Cytophagales	Cytophagaceae	Cytophagaceae sp	Cytophagaceae sp	1.19764												1.19764	0.0296823
161009	Bacteria	Bacteroidetes	[Saprospirae]	[Saprospirales]	Chitinophagaceae	Chitinophagaceae sp	Chitinophagaceae sp	1.19369												1.34306	0.00181168			1.04432	0.0206298
285536	Bacteria	Proteobacteria	Betaproteobacteria	Methylophilales	Methylophilaceae	Methylotenera	mobilis	1.19349												1.03	0.0246315	0.979028	0.0406487	1.57145	0.000237313
628199	Bacteria	Proteobacteria	Alphaproteobacteria	Rhizobiales	Hyphomicrobiaceae	Devosia	Devosia sp	1.19242	23.0092	1.12715	0.000143717	0.916715	0.00373197	0.770284	0.0163666	1.43717	3.69799e-07			1.61562	6.85556e-09			1.28755	7.55282e-06
556428	Bacteria	Firmicutes	Bacilli	Bacillales	Bacillaceae	Bacillaceae sp	Bacillaceae sp	1.19021										1.19021	0.0488371
1037355	Bacteria	Actinobacteria	Actinobacteria	Actinomycetales	Streptomycetaceae	Streptomyces	Streptomyces sp	1.19002										1.19002	0.0426486
569341	Bacteria	Actinobacteria	Actinobacteria	Actinomycetales	Streptomycetaceae	Streptomyces	Streptomyces sp	1.1885	25.9824	1.01152	0.00651963	1.59423	5.77317e-06	0.981437	0.00956693	0.893818	0.0172899	1.23576	0.000779696	1.30788	0.000253327	1.18205	0.00128882	1.30126	0.000273373
765762	Bacteria	Bacteroidetes	[Saprospirae]	[Saprospirales]	Chitinophagaceae	Chitinophagaceae sp	Chitinophagaceae sp	1.18641	9.03777	1.2418	0.00716935							1.13103	0.0212516
151320	Bacteria	Firmicutes	Bacilli	Bacillales	Bacillaceae	Bacillus	Bacillus sp	1.18622										1.18622	0.0457442
593422	Bacteria	Firmicutes	Clostridia	Clostridiales	Peptostreptococcaceae	Peptostreptococcaceae sp	Peptostreptococcaceae sp	1.18588				1.20733	0.0398619					1.16444	0.0475685
254014	Bacteria	Bacteroidetes	Cytophagia	Cytophagales	Cytophagaceae	Cytophagaceae sp	Cytophagaceae sp	1.18135								1.10736	0.0082098			1.42309	0.00045069			1.0136	0.0184966
707290	Bacteria	Proteobacteria	Gammaproteobacteria	Xanthomonadales	Xanthomonadaceae	Xanthomonadaceae sp	Xanthomonadaceae sp	1.17583	8.73481	1.17173	0.00731996			1.39871	0.000978269	1.30088	0.002163	1.02379	0.029603	1.25085	0.00393171	1.03911	0.0242323	1.04571	0.0196827
560146	Bacteria	Proteobacteria	Alphaproteobacteria	Rhodospirillales	Rhodospirillales sp	Rhodospirillales sp	Rhodospirillales sp	1.17011						1.17011	0.0382077
697954	Bacteria	Firmicutes	Bacilli	Bacillales	Bacillaceae	Virgibacillus	pantothenticus	1.16904										1.16904	0.0400588
113309	Bacteria	Bacteroidetes	Sphingobacteriia	Sphingobacteriales	Sphingobacteriales sp	Sphingobacteriales sp	Sphingobacteriales sp	1.16901	8.30887	1.11612	0.0255774					1.23724	0.0101743			1.27217	0.00861757			1.05051	0.0374722
New.CleanUp.ReferenceOTU398	Bacteria	Proteobacteria	Alphaproteobacteria	Rhodospirillales	Acetobacteraceae	Acetobacteraceae sp	Acetobacteraceae sp	1.16665														1.16665	0.0346425
554602	Bacteria	Proteobacteria	Alphaproteobacteria	Rhizobiales	Bradyrhizobiaceae	Bradyrhizobium	Bradyrhizobium sp	1.16623				1.16623	0.016893
825183	Bacteria	Bacteroidetes	[Saprospirae]	[Saprospirales]	Chitinophagaceae	Chitinophagaceae sp	Chitinophagaceae sp	1.16511	52.7073	1.54316	3.76519e-09	0.954238	0.000861568	1.099	6.21823e-05	1.31152	8.27822e-07	0.830931	0.00466961	1.25013	3.32298e-06	1.02643	0.000238953	1.3055	9.5352e-07
980248	Bacteria	Firmicutes	Bacilli	Bacillales	Paenibacillaceae	Paenibacillus	Paenibacillus sp	1.16402										1.03731	0.0415856			1.29072	0.00645122
989109	Bacteria	Proteobacteria	Alphaproteobacteria	Sphingomonadales	Sphingomonadaceae	Kaistobacter	Kaistobacter sp	1.16215	126.209	1.53349	1.66942e-10	0.930226	0.00033993	1.42402	3.66398e-09	1.125	5.42231e-06	1.16266	3.45683e-06	1.16158	2.49625e-06	0.996394	9.33385e-05	0.963865	0.000142749
566717	Bacteria	Firmicutes	Bacilli	Bacillales	Bacillaceae	Bacillus	flexus	1.15993						1.17764	0.0327998			1.14222	0.0438098
928766	Bacteria	Bacteroidetes	[Saprospirae]	[Saprospirales]	Chitinophagaceae	Chitinophagaceae sp	Chitinophagaceae sp	1.15839	10.6864	1.39638	7.81987e-05			1.04938	0.00574687	1.16581	0.00133266	1.05469	0.00650022	1.2201	0.00083722	0.969713	0.0126433	1.25266	0.000523665
New.CleanUp.ReferenceOTU235	Bacteria	Firmicutes	Bacilli	Bacillales	Paenibacillaceae	Paenibacillus	Paenibacillus sp	1.15616	14.4371	1.2854	0.000104074	0.85463	0.0223878	1.28023	0.000109741			1.32643	7.45814e-05	0.747936	0.0443612	1.42194	1.36491e-05	1.17652	0.000470886
336298	Bacteria	Actinobacteria	Actinobacteria	Actinomycetales	Streptomycetaceae	Streptomyces	Streptomyces sp	1.14916	39.3198	1.28205	0.000145668	1.24802	0.000300209					0.898557	0.0144622	1.12438	0.00101814	1.31834	9.97824e-05	1.02364	0.00339641
1109141	Bacteria	Actinobacteria	Actinobacteria	Actinomycetales	Nocardioidaceae	Pimelobacter	Pimelobacter sp	1.1421	6.57733	1.1421	0.0124385
1072934	Bacteria	Proteobacteria	Alphaproteobacteria	Rhodospirillales	Acetobacteraceae	Acetobacteraceae sp	Acetobacteraceae sp	1.1418								1.1418	0.0301763
New.CleanUp.ReferenceOTU169	Bacteria	Proteobacteria	Deltaproteobacteria	Myxococcales	Myxococcales sp	Myxococcales sp	Myxococcales sp	1.14056								1.14056	0.00398205
592173	Bacteria	Bacteroidetes	[Saprospirae]	[Saprospirales]	Chitinophagaceae	Chitinophagaceae sp	Chitinophagaceae sp	1.14012	15.2088	1.54389	1.15834e-05	0.830575	0.0451561	0.991574	0.0102729			1.20211	0.00140882	1.30799	0.000321098	1.07702	0.00472978	1.02768	0.00676293
New.CleanUp.ReferenceOTU1705	Bacteria	Bacteroidetes	Cytophagia	Cytophagales	Cytophagaceae	Cytophagaceae sp	Cytophagaceae sp	1.13716												1.24823	0.00135732			1.02608	0.01109
New.CleanUp.ReferenceOTU3175	Bacteria	Gemmatimonadetes	Gemm-1	Gemm-1 sp	Gemm-1 sp	Gemm-1 sp	Gemm-1 sp	1.13625	25.2802	1.2825	6.54338e-06	0.754191	0.0204308	1.02083	0.000596935	0.977219	0.000930268	1.22021	2.9396e-05	1.27123	8.21035e-06	1.13115	0.000110008	1.43269	2.39999e-07
New.CleanUp.ReferenceOTU1073	Bacteria	Proteobacteria	Deltaproteobacteria	Myxococcales	Polyangiaceae	Sorangium	Sorangium sp	1.13077																1.13077	0.0494562
New.CleanUp.ReferenceOTU256	Bacteria	Proteobacteria	Betaproteobacteria	Betaproteobacteria sp	Betaproteobacteria sp	Betaproteobacteria sp	Betaproteobacteria sp	1.12798										1.12798	0.0377683
787865	Bacteria	Proteobacteria	Deltaproteobacteria	MIZ46	MIZ46 sp	MIZ46 sp	MIZ46 sp	1.12743	14.0493	1.33473	5.48189e-05			1.34196	4.93418e-05	1.24313	0.000188019			1.22239	0.000296611	0.764812	0.0439948	0.857533	0.017165
877265	Bacteria	Bacteroidetes	[Saprospirae]	[Saprospirales]	Chitinophagaceae	Chitinophagaceae sp	Chitinophagaceae sp	1.12699	6.65017	1.12699	0.00816645
998905	Bacteria	Proteobacteria	Alphaproteobacteria	Caulobacterales	Caulobacteraceae	Mycoplana	Mycoplana sp	1.12345	12.34	1.1616	0.00639266					1.16469	0.00566544	0.980682	0.0325274	1.05975	0.0145283			1.25052	0.00305277
548715	Bacteria	Bacteroidetes	[Saprospirae]	[Saprospirales]	Chitinophagaceae	Chitinophagaceae sp	Chitinophagaceae sp	1.12152	23.2656	1.10565	0.000587946	0.952317	0.00496658			1.1548	0.000264221			1.29581	3.45467e-05			1.09899	0.000647697
341674	Bacteria	Actinobacteria	Actinobacteria	Actinomycetales	Micrococcaceae	Micrococcaceae sp	Micrococcaceae sp	1.12033	27.568	0.999334	0.000664282	0.721824	0.0255253	1.93347	3.06392e-13			0.997272	0.00088612			0.949731	0.00151276
4360767	Bacteria	Bacteroidetes	[Saprospirae]	[Saprospirales]	Chitinophagaceae	Chitinophagaceae sp	Chitinophagaceae sp	1.11579	31.6456	1.37359	1.79858e-06	1.02251	0.000927836	1.1392	0.000118871	1.22906	2.48591e-05	0.86837	0.00658735	1.22874	2.61455e-05	0.917962	0.0031898	1.14687	0.000106415
693348	Bacteria	Bacteroidetes	[Saprospirae]	[Saprospirales]	Chitinophagaceae	Chitinophagaceae sp	Chitinophagaceae sp	1.11387	13.45	1.28428	0.000775845	0.988296	0.0177678	1.03467	0.0102729	1.01914	0.00986511	1.06641	0.0092599	1.16692	0.0027733	1.18801	0.0024945	1.16325	0.00288061
220353	Bacteria	Chloroflexi	Chloroflexi	[Roseiflexales]	[Kouleothrixaceae]	[Kouleothrixaceae] sp	[Kouleothrixaceae] sp	1.11305								1.10629	0.0221009			1.11982	0.022217
New.CleanUp.ReferenceOTU1609	Bacteria	Gemmatimonadetes	Gemm-1	Gemm-1 sp	Gemm-1 sp	Gemm-1 sp	Gemm-1 sp	1.10604	6.81541	1.03923	0.0347443							1.15167	0.0208108			0.996984	0.0498544	1.23627	0.00868792
1106016	Bacteria	Proteobacteria	Alphaproteobacteria	Rhodospirillales	Rhodospirillales sp	Rhodospirillales sp	Rhodospirillales sp	1.10486				1.1138	0.0437233	1.08519	0.045564							1.11558	0.0401726
275765	Bacteria	Actinobacteria	Actinobacteria	Actinomycetales	Streptomycetaceae	Streptomyces	Streptomyces sp	1.10366	32.4157	1.20365	4.78401e-06	1.30301	7.46424e-07	1.22339	3.15619e-06	0.684224	0.0166157	1.10685	4.60038e-05	1.03185	0.000139428	1.08264	6.13201e-05	1.19362	5.1855e-06
816470	Bacteria	Firmicutes	Bacilli	Bacillales	Bacillaceae	Bacillaceae sp	Bacillaceae sp	1.10291				1.30955	0.000311424	0.896281	0.0183081
2972179	Bacteria	Bacteroidetes	Flavobacteriia	Flavobacteriales	Cryomorphaceae	Cryomorphaceae sp	Cryomorphaceae sp	1.10021								1.10021	0.00137354
544615	Bacteria	Proteobacteria	Alphaproteobacteria	Rhizobiales	Hyphomicrobiaceae	Rhodoplanes	Rhodoplanes sp	1.09942	5.28866	1.02472	0.0323423					1.03168	0.0281032	1.24186	0.00848884
1069213	Bacteria	Bacteroidetes	[Saprospirae]	[Saprospirales]	Chitinophagaceae	Chitinophagaceae sp	Chitinophagaceae sp	1.09172	12.3831	0.895553	0.0229021									1.1014	0.00351543			1.27819	0.000500606
582894	Bacteria	Bacteroidetes	[Saprospirae]	[Saprospirales]	Chitinophagaceae	Chitinophagaceae sp	Chitinophagaceae sp	1.08848				0.980592	0.0286593			1.13264	0.00569165							1.1522	0.00525356
636385	Bacteria	Bacteroidetes	Cytophagia	Cytophagales	Cytophagaceae	Cytophagaceae sp	Cytophagaceae sp	1.08623	48.3285	0.982285	7.71562e-05	1.2005	8.69511e-07	0.787957	0.00232435	1.51945	6.65573e-11			1.09121	7.85517e-06	0.724181	0.00617141	1.29805	4.57002e-08
New.CleanUp.ReferenceOTU140	Bacteria	Bacteroidetes	[Saprospirae]	[Saprospirales]	Chitinophagaceae	Chitinophagaceae sp	Chitinophagaceae sp	1.08615	12.1078	1.25289	0.000202248	0.997075	0.00624694	1.17014	0.000662968	1.24835	0.000196371	0.844385	0.0271	0.96312	0.00724686	1.1947	0.000494961	1.01857	0.00381976
211598	Bacteria	Bacteroidetes	[Saprospirae]	[Saprospirales]	Chitinophagaceae	Chitinophagaceae sp	Chitinophagaceae sp	1.08378	90.3734	1.23298	4.52462e-06	1.04308	0.000189709	1.0393	0.000155749	1.24232	3.35093e-06	0.685324	0.0229354	1.19087	9.47328e-06	0.919832	0.0011251	1.31651	7.2758e-07
581821	Bacteria	Actinobacteria	Actinobacteria	Actinomycetales	Promicromonosporaceae	Promicromonospora	Promicromonospora sp	1.08209				1.15792	0.00300026			0.927136	0.0168778	0.898504	0.028036	1.38125	0.000195133	1.04932	0.00763553	1.07838	0.00523409
881975	Bacteria	Proteobacteria	Alphaproteobacteria	Rhodobacterales	Rhodobacteraceae	Rhodobacter	Rhodobacter sp	1.08178								1.08178	0.0427562
New.CleanUp.ReferenceOTU2604	Bacteria	Proteobacteria	Alphaproteobacteria	Sphingomonadales	Sphingomonadaceae	Kaistobacter	Kaistobacter sp	1.07968	5.10785	1.00808	0.0288905					1.15128	0.00916048
65682	Bacteria	Bacteroidetes	Cytophagia	Cytophagales	Cytophagaceae	Cytophagaceae sp	Cytophagaceae sp	1.07796				0.919183	0.00937442			1.26065	8.75505e-05			0.996353	0.00329045			1.13565	0.000574029
New.CleanUp.ReferenceOTU17	Bacteria	Proteobacteria	Gammaproteobacteria	Thiotrichales	Piscirickettsiaceae	Piscirickettsiaceae sp	Piscirickettsiaceae sp	1.07294	65.6004	1.08819	1.15834e-05	0.78336	0.00335681	0.81972	0.00160966	1.07767	1.33395e-05	1.08788	1.58231e-05	1.14575	3.21298e-06	1.26971	2.06118e-07	1.31125	5.4463e-08
New.CleanUp.ReferenceOTU2465	Bacteria	Proteobacteria	Gammaproteobacteria	[Marinicellales]	[Marinicellaceae]	[Marinicellaceae] sp	[Marinicellaceae] sp	1.07189												1.07189	0.0106614
136377	Bacteria	Proteobacteria	Deltaproteobacteria	Bdellovibrionales	Bacteriovoracaceae	Bacteriovoracaceae sp	Bacteriovoracaceae sp	1.07026	19.4673	1.04648	0.00144173							1.19773	0.00025946	0.966556	0.00372982
New.CleanUp.ReferenceOTU74	Bacteria	Actinobacteria	Actinobacteria	Actinomycetales	Thermomonosporaceae	Actinocorallia	Actinocorallia sp	1.06911	67.4589	1.07931	1.22154e-05	1.25261	3.0135e-07	0.882553	0.000536855	1.14587	2.55222e-06	0.880848	0.000669979	1.19919	8.11301e-07	0.8329	0.00129279	1.2796	9.79336e-08
143692	Bacteria	Proteobacteria	Alphaproteobacteria	Rickettsiales	Rickettsiales sp	Rickettsiales sp	Rickettsiales sp	1.06715																1.06715	0.0372784
New.CleanUp.ReferenceOTU1546	Bacteria	Proteobacteria	Gammaproteobacteria	Xanthomonadales	Xanthomonadaceae	Xanthomonadaceae sp	Xanthomonadaceae sp	1.06398	5.09702	1.06398	0.014707
554390	Bacteria	Proteobacteria	Deltaproteobacteria	Bdellovibrionales	Bacteriovoracaceae	Bacteriovoracaceae sp	Bacteriovoracaceae sp	1.06042				1.14396	0.0044105	0.889	0.0345823			1.29456	0.000858283	1.02864	0.0103394	1.04952	0.00929171	0.956842	0.0179103
New.CleanUp.ReferenceOTU14	Bacteria	Bacteroidetes	Cytophagia	Cytophagales	Cytophagaceae	Cytophagaceae sp	Cytophagaceae sp	1.05995	55.4034	0.698909	0.00554767	0.850826	0.000696982			1.26655	4.07675e-08			1.23339	1.11847e-07			1.25009	6.67455e-08
578572	Bacteria	Proteobacteria	Betaproteobacteria	Burkholderiales	Comamonadaceae	Comamonadaceae sp	Comamonadaceae sp	1.05951	33.6567	1.0213	0.00010775			1.16263	6.9754e-06	1.11469	1.66224e-05					0.939418	0.000487944
790190	Bacteria	Chlorobi	OPB56	OPB56 sp	OPB56 sp	OPB56 sp	OPB56 sp	1.05949						1.05949	0.0331984
582344	Bacteria	Proteobacteria	Alphaproteobacteria	Sphingomonadales	Erythrobacteraceae	Erythrobacteraceae sp	Erythrobacteraceae sp	1.05939	10.6998	1.33954	0.00012396			1.31163	0.000182086	0.797216	0.0379957	1.05396	0.00530853	1.00371	0.00703207	0.850297	0.0311044
807703	Bacteria	Proteobacteria	Gammaproteobacteria	Xanthomonadales	Xanthomonadaceae	Xanthomonadaceae sp	Xanthomonadaceae sp	1.0576	42.6052	1.04326	0.000198431			1.07193	0.000118871
114289	Bacteria	Bacteroidetes	[Saprospirae]	[Saprospirales]	Chitinophagaceae	Chitinophagaceae sp	Chitinophagaceae sp	1.05275																1.05275	0.00532484
New.CleanUp.ReferenceOTU133	Bacteria	Firmicutes	Bacilli	Bacillales	Paenibacillaceae	Paenibacillus	chondroitinus	1.05177	24.9713	0.957068	0.00230665	0.86299	0.00871729	1.07155	0.000536855			1.13282	0.000278205			1.41122	1.97886e-06	0.874989	0.00612628
625847	Bacteria	TM7	TM7-3	TM7-3 sp	TM7-3 sp	TM7-3 sp	TM7-3 sp	1.05047												1.05047	0.0466692
New.CleanUp.ReferenceOTU372	Bacteria	Actinobacteria	Actinobacteria	Actinomycetales	Pseudonocardiaceae	Pseudonocardiaceae sp	Pseudonocardiaceae sp	1.0492												1.0492	0.0409667
586108	Bacteria	Proteobacteria	Betaproteobacteria	Burkholderiales	Comamonadaceae	Comamonadaceae sp	Comamonadaceae sp	1.04689								1.23695	0.000274817			1.06732	0.00241424			0.836399	0.0229468
550784	Bacteria	Proteobacteria	Gammaproteobacteria	Xanthomonadales	Xanthomonadaceae	Xanthomonadaceae sp	Xanthomonadaceae sp	1.04211								1.04211	0.00326439
New.CleanUp.ReferenceOTU1556	Bacteria	Proteobacteria	Betaproteobacteria	SC-I-84	SC-I-84 sp	SC-I-84 sp	SC-I-84 sp	1.042	9.11261	1.02595	0.00603808					1.10596	0.0024385			0.990854	0.00912405			1.04524	0.00511395
574721	Bacteria	Proteobacteria	Betaproteobacteria	Burkholderiales	Comamonadaceae	Comamonadaceae sp	Comamonadaceae sp	1.0408	92.9624	1.60933	3.83362e-20	0.847975	1.16485e-05	1.39972	3.75575e-15	0.860639	5.45616e-06	1.21332	4.01993e-11	0.800695	2.97262e-05	1.06025	1.25412e-08	0.534418	0.00880659
821608	Bacteria	Proteobacteria	Alphaproteobacteria	Sphingomonadales	Sphingomonadaceae	Kaistobacter	Kaistobacter sp	1.0355	11.0556	0.939632	0.0115606	1.08785	0.00342721	1.10497	0.00232435	1.34962	8.49785e-05					0.910953	0.0171833	0.819963	0.032671
New.CleanUp.ReferenceOTU418	Bacteria	Proteobacteria	Alphaproteobacteria	Rhodospirillales	Rhodospirillales sp	Rhodospirillales sp	Rhodospirillales sp	1.03471														1.03471	0.0348325
1059652	Bacteria	Verrucomicrobia	[Pedosphaerae]	[Pedosphaerales]	Ellin517	Ellin517 sp	Ellin517 sp	1.03307	9.56531	0.99614	0.023835					1.06999	0.0121961
822419	Bacteria	Proteobacteria	Betaproteobacteria	Burkholderiales	Oxalobacteraceae	Oxalobacteraceae sp	Oxalobacteraceae sp	1.03194	19.2578	1.36679	5.02561e-08	0.773629	0.00728228	1.14057	1.11606e-05			1.14619	1.43736e-05	0.687537	0.0170924	1.07692	4.53015e-05
774966	Bacteria	Proteobacteria	Betaproteobacteria	Methylophilales	Methylophilaceae	Methylophilaceae sp	Methylophilaceae sp	1.03081												1.03081	0.0455252
4325926	Bacteria	Proteobacteria	Alphaproteobacteria	Rhodospirillales	Rhodospirillaceae	Rhodospirillaceae sp	Rhodospirillaceae sp	1.02722	21.8782	0.84599	0.00958722	0.89867	0.00691173	1.20861	8.30795e-05			1.23809	6.87307e-05	1.02396	0.00120626	1.198	0.000109858	0.777213	0.0189971
1053775	Bacteria	Proteobacteria	Alphaproteobacteria	Rhizobiales	Hyphomicrobiaceae	Devosia	Devosia sp	1.02569	47.3636	0.758743	0.00158778	1.01668	1.27446e-05	0.596026	0.0189673	1.54911	5.89606e-13	0.560153	0.0337921	1.65838	8.15692e-15	0.668771	0.00741818	1.39765	1.54369e-10
1134925	Bacteria	Bacteroidetes	Cytophagia	Cytophagales	Cytophagaceae	Cytophagaceae sp	Cytophagaceae sp	1.02317	57.2807	1.17695	3.82154e-05	0.890382	0.00342721	0.753564	0.014388	1.15392	5.06659e-05	0.738026	0.0195432	1.215	1.74603e-05	0.901606	0.00268003	1.35589	1.14197e-06
866365	Bacteria	Proteobacteria	Alphaproteobacteria	Caulobacterales	Caulobacteraceae	Caulobacteraceae sp	Caulobacteraceae sp	1.02193												1.01609	0.0409061			1.02776	0.0374722
818803	Bacteria	Proteobacteria	Deltaproteobacteria	NB1-j	MND4	MND4 sp	MND4 sp	1.02146								1.02146	0.0477416
875704	Bacteria	Bacteroidetes	[Saprospirae]	[Saprospirales]	Chitinophagaceae	Chitinophagaceae sp	Chitinophagaceae sp	1.02088	60.4419	1.22299	9.62646e-06			1.05635	0.00017655	0.783309	0.00687711
1125203	Bacteria	Verrucomicrobia	[Pedosphaerae]	[Pedosphaerales]	[Pedosphaerales] sp	[Pedosphaerales] sp	[Pedosphaerales] sp	1.01882								1.17171	0.00108233			0.857899	0.0234998			1.02684	0.0055577
212995	Bacteria	Proteobacteria	Betaproteobacteria	Burkholderiales	Comamonadaceae	Comamonadaceae sp	Comamonadaceae sp	1.01823	312.627	1.07149	4.37484e-07	0.766912	0.000622241	0.897825	3.24155e-05	1.15354	3.29999e-08	1.01852	2.15882e-06	1.26724	9.7371e-10	0.822543	0.000184337	1.14779	4.25648e-08
New.CleanUp.ReferenceOTU152	Bacteria	Firmicutes	Bacilli	Bacillales	Alicyclobacillaceae	Alicyclobacillus	Alicyclobacillus sp	1.01755						1.01755	0.023053
273949	Bacteria	Chloroflexi	Chloroflexi	[Roseiflexales]	[Roseiflexales] sp	[Roseiflexales] sp	[Roseiflexales] sp	1.01508	24.1695	0.904289	0.00475353	1.08114	0.000696982	0.838255	0.0107998	1.06747	0.000548148			1.28691	2.06022e-05			0.91238	0.00452765
New.CleanUp.ReferenceOTU200	Bacteria	Proteobacteria	Deltaproteobacteria	Myxococcales	Haliangiaceae	Haliangiaceae sp	Haliangiaceae sp	1.01404								0.976762	0.00466494			1.10826	0.00118971			0.957116	0.00643693
949660	Bacteria	Firmicutes	Bacilli	Bacillales	Paenibacillaceae	Paenibacillus	Paenibacillus sp	1.01375	13.8157	0.831881	0.0119038	0.91297	0.00637553	1.15296	0.000198149			1.24439	6.08066e-05	0.824803	0.0133796	1.34715	8.13051e-06	0.782071	0.0191912
854050	Bacteria	Firmicutes	Bacilli	Bacillales	Bacillaceae	Bacillus	muralis	1.01351	135.967	0.756377	0.0145598	1.37115	2.26365e-06	1.1943	4.34761e-05			1.22089	3.28452e-05	0.717434	0.0204239	1.08219	0.000284869	0.752221	0.0154005
4044057	Bacteria	Bacteroidetes	[Saprospirae]	[Saprospirales]	Chitinophagaceae	Chitinophagaceae sp	Chitinophagaceae sp	1.01292										1.01292	0.0384094
827285	Bacteria	Proteobacteria	Alphaproteobacteria	Rhizobiales	Hyphomicrobiaceae	Devosia	Devosia sp	1.01029	36.5085	0.65154	0.015858	0.874516	0.000903743			1.27418	1.28353e-07	0.740535	0.00664594	1.3861	7.20846e-09			1.13484	3.84807e-06
815167	Bacteria	Bacteroidetes	[Saprospirae]	[Saprospirales]	Saprospiraceae	Saprospiraceae sp	Saprospiraceae sp	1.00944								1.00944	0.0254144
673019	Bacteria	Firmicutes	Bacilli	Bacillales	Paenibacillaceae	Paenibacillus	Paenibacillus sp	1.00681	22.0222	1.31088	1.79107e-06	0.754095	0.0164857	1.11587	7.78857e-05			0.813154	0.00851967			1.25557	6.71984e-06	0.791265	0.00842793
562912	Bacteria	Actinobacteria	Actinobacteria	Actinomycetales	Promicromonosporaceae	Promicromonospora	Promicromonospora sp	1.0055				0.871723	0.027191									1.13927	0.00216198
822381	Bacteria	Actinobacteria	Actinobacteria	Actinomycetales	Nocardioidaceae	Aeromicrobium	Aeromicrobium sp	1.00459						1.13431	0.00586064			0.874861	0.0472526
New.CleanUp.ReferenceOTU156	Bacteria	Proteobacteria	Alphaproteobacteria	Rhodobacterales	Rhodobacteraceae	Rhodobacteraceae sp	Rhodobacteraceae sp	1.00411				0.775929	0.0264976			1.19838	9.3992e-05			1.03803	0.00110388
New.CleanUp.ReferenceOTU1208	Bacteria	Chloroflexi	Chloroflexi	[Roseiflexales]	[Kouleothrixaceae]	[Kouleothrixaceae] sp	[Kouleothrixaceae] sp	1.00164				1.11988	0.00309451	0.976827	0.0104717	1.07794	0.00327103	0.819263	0.0436689	1.04674	0.00494515			0.969197	0.010471
224548	Bacteria	Proteobacteria	Betaproteobacteria	SC-I-84	SC-I-84 sp	SC-I-84 sp	SC-I-84 sp	1.00075						0.857648	0.0249021	1.14386	0.00112468
4258048	Bacteria	Proteobacteria	Alphaproteobacteria	Sphingomonadales	Sphingomonadaceae	Kaistobacter	Kaistobacter sp	0.995174								0.981335	0.0404301					1.00901	0.0417092
New.CleanUp.ReferenceOTU184	Bacteria	Chlorobi	OPB56	OPB56 sp	OPB56 sp	OPB56 sp	OPB56 sp	0.994529	16.6096	1.09853	0.000471396	0.728164	0.0402176	1.12976	0.000314181	1.02166	0.00117186
New.CleanUp.ReferenceOTU59	Bacteria	Bacteroidetes	[Saprospirae]	[Saprospirales]	Saprospiraceae	Saprospiraceae sp	Saprospiraceae sp	0.992167	47.7208	1.27015	5.01553e-06	0.866283	0.00413194	1.01854	0.000406478	1.37457	5.20251e-07	0.747907	0.0163564	1.02149	0.000361143	0.851678	0.00442145	0.786729	0.00851037
4349313	Bacteria	Verrucomicrobia	[Pedosphaerae]	[Pedosphaerales]	Ellin517	Ellin517 sp	Ellin517 sp	0.99099												1.04296	0.0118941			0.939025	0.0258839
704110	Bacteria	Proteobacteria	Betaproteobacteria	Burkholderiales	Comamonadaceae	Comamonadaceae sp	Comamonadaceae sp	0.989926	627.473	1.19013	2.40763e-07	0.858288	0.000402227	0.86961	0.000262014	1.19385	1.77066e-07	0.914543	0.000125655	1.17644	2.79547e-07	0.730171	0.00305654	0.986369	2.51924e-05
947308	Bacteria	Proteobacteria	Gammaproteobacteria	Xanthomonadales	Xanthomonadaceae	Xanthomonadaceae sp	Xanthomonadaceae sp	0.988014	16.3554	1.23086	0.000454641			1.15337	0.00123539	0.786491	0.0361168							0.78133	0.041164
824839	Bacteria	Proteobacteria	Alphaproteobacteria	Sphingomonadales	Sphingomonadaceae	Kaistobacter	Kaistobacter sp	0.986844	8.5069	1.15105	0.0030946			1.00085	0.01375	0.905822	0.0250788			0.889648	0.031689
573054	Bacteria	Proteobacteria	Alphaproteobacteria	Sphingomonadales	Erythrobacteraceae	Erythrobacteraceae sp	Erythrobacteraceae sp	0.986489	19.3692	0.920925	0.0407688					1.0028	0.0213376			1.03574	0.017834
800713	Bacteria	Bacteroidetes	Sphingobacteriia	Sphingobacteriales	Sphingobacteriales sp	Sphingobacteriales sp	Sphingobacteriales sp	0.982695								1.03324	0.0144831			0.93215	0.0326809
New.CleanUp.ReferenceOTU272	Bacteria	Proteobacteria	Alphaproteobacteria	Sphingomonadales	Sphingomonadaceae	Kaistobacter	Kaistobacter sp	0.982323	16.2445	1.05002	0.000880181	0.72029	0.0437233	0.972024	0.00264858	1.11197	0.000334026			1.15829	0.0002039	0.881344	0.00792417
548799	Bacteria	Proteobacteria	Gammaproteobacteria	Xanthomonadales	Xanthomonadaceae	Xanthomonadaceae sp	Xanthomonadaceae sp	0.981804	94.7675	1.34471	9.37526e-07			1.09076	0.000105627	1.0493	0.000186955	0.891297	0.00245525	0.888609	0.00199836	0.856897	0.00365764	0.751051	0.0112833
704462	Bacteria	Proteobacteria	Betaproteobacteria	Burkholderiales	Comamonadaceae	Comamonadaceae sp	Comamonadaceae sp	0.978937	18.8571	1.26297	8.70307e-06	0.682785	0.0418776	1.16321	5.58102e-05	1.22196	1.75189e-05	0.732783	0.0254477	1.11083	0.000146279	0.700437	0.0319394	0.956523	0.00135973
46818	Bacteria	Proteobacteria	Alphaproteobacteria	Caulobacterales	Caulobacteraceae	Phenylobacterium	Phenylobacterium sp	0.973898	24.9804	1.14289	0.000206299	0.83253	0.0130223	0.877607	0.00706005	1.07953	0.000458679	0.945088	0.00381972	1.07505	0.00053629	0.884183	0.0068036	0.954309	0.00267288
2966696	Bacteria	Proteobacteria	Alphaproteobacteria	Rhodospirillales	Rhodospirillaceae	Rhodospirillaceae sp	Rhodospirillaceae sp	0.9714								0.943634	0.030041	1.03186	0.0219978	0.938702	0.0330315
1092813	Bacteria	Acidobacteria	Solibacteres	Solibacterales	Solibacteraceae	Candidatus Solibacter	Candidatus Solibacter sp	0.962617	16.1788	1.06753	0.000327059	0.880534	0.00543878			1.03748	0.000459892							0.864923	0.00519142
142247	Bacteria	Bacteroidetes	Cytophagia	Cytophagales	Cytophagaceae	Cytophagaceae sp	Cytophagaceae sp	0.951313								0.820007	0.0491763			1.08262	0.00719178
590441	Bacteria	Proteobacteria	Betaproteobacteria	Burkholderiales	Comamonadaceae	Comamonadaceae sp	Comamonadaceae sp	0.950138	70.2352	1.09156	2.9914e-09	0.967233	3.24662e-07	0.950687	4.07515e-07	1.06604	6.45521e-09	0.949056	6.51252e-07	0.942323	5.45908e-07	0.677692	0.000657086	0.956509	2.76073e-07
369241	Bacteria	Proteobacteria	Alphaproteobacteria	Rhodospirillales	Rhodospirillaceae	Rhodospirillaceae sp	Rhodospirillaceae sp	0.949907	11.3329	1.04156	0.0013675	0.824898	0.0208663	0.978796	0.00332474	0.858921	0.0104617	1.03635	0.00191334			0.958917	0.00421802
816001	Bacteria	Proteobacteria	Gammaproteobacteria	Xanthomonadales	Xanthomonadaceae	Xanthomonadaceae sp	Xanthomonadaceae sp	0.94494	11.513	1.012	0.00633622					0.90731	0.0153621			0.915512	0.0159193
New.CleanUp.ReferenceOTU150	Bacteria	Bacteroidetes	Cytophagia	Cytophagales	Cytophagaceae	Cytophagaceae sp	Cytophagaceae sp	0.938029	34.4172	0.802388	0.00164978	0.971659	0.000114881	0.67293	0.0114646	1.29433	3.72793e-08			1.09209	7.07252e-06	0.693999	0.00912367	1.0388	2.03385e-05
1067865	Bacteria	Proteobacteria	Betaproteobacteria	Burkholderiales	Burkholderiaceae	Burkholderia	Burkholderia sp	0.930556	16.0708	1.01639	0.00291985			1.03544	0.00258325			0.800298	0.0314286	0.936243	0.00702922	0.864409	0.0161574
541963	Bacteria	Bacteroidetes	[Saprospirae]	[Saprospirales]	Chitinophagaceae	Chitinophagaceae sp	Chitinophagaceae sp	0.928518	72.3403	0.820598	0.00193701	0.763634	0.00535986			1.06368	2.95151e-05			0.989684	0.000125503			1.00499	9.73669e-05
978113	Bacteria	Proteobacteria	Alphaproteobacteria	Caulobacterales	Caulobacteraceae	Phenylobacterium	Phenylobacterium sp	0.928402						0.865725	0.0377481	0.954474	0.0157656	1.03924	0.0107869	0.921634	0.0217496	0.860938	0.0406644
New.CleanUp.ReferenceOTU209	Bacteria	Gemmatimonadetes	Gemm-1	Gemm-1 sp	Gemm-1 sp	Gemm-1 sp	Gemm-1 sp	0.925994								1.0305	0.00310299			0.821493	0.0264004
967879	Bacteria	Actinobacteria	Actinobacteria	Actinomycetales	Mycobacteriaceae	Mycobacterium	celatum	0.92526				1.07813	0.00496658					0.881468	0.0294719			0.81618	0.0442059
547806	Bacteria	Actinobacteria	Actinobacteria	Actinomycetales	Actinosynnemataceae	Actinosynnemataceae sp	Actinosynnemataceae sp	0.923745	235.75	0.789059	0.0322169					0.809717	0.0246249			1.27784	0.000198577			0.818361	0.0257086
214611	Bacteria	Proteobacteria	Betaproteobacteria	Burkholderiales	Comamonadaceae	Methylibium	Methylibium sp	0.923173	401.771	0.982917	5.64809e-10	0.749644	5.68621e-06	0.945009	2.82246e-09	1.1196	6.84288e-13	0.965418	1.6612e-09	0.999408	2.48741e-10	0.773124	2.32961e-06	0.850267	1.1085e-07
New.CleanUp.ReferenceOTU1116	Bacteria	Proteobacteria	Gammaproteobacteria	Xanthomonadales	Xanthomonadaceae	Xanthomonadaceae sp	Xanthomonadaceae sp	0.922176	56.006	1.20973	2.41349e-06			1.01696	0.000109698	0.97422	0.000205831	0.718562	0.0119632	0.777359	0.00433763	1.03967	8.75673e-05	0.718724	0.00955557
New.CleanUp.ReferenceOTU807	Bacteria	Gemmatimonadetes	Gemmatimonadetes	Gemmatimonadales	Gemmatimonadaceae	Gemmatimonas	Gemmatimonas sp	0.921439	43.668	1.03818	0.00030019			0.952051	0.00112067	0.924846	0.0013627	0.699266	0.0272268	1.02694	0.000346708	0.817389	0.00695101	0.991401	0.000615752
805685	Bacteria	Proteobacteria	Gammaproteobacteria	Xanthomonadales	Xanthomonadaceae	Xanthomonadaceae sp	Xanthomonadaceae sp	0.92087	20.3658	0.912838	0.000712591			1.23974	1.35392e-06							0.610027	0.0407162
New.CleanUp.ReferenceOTU436	Bacteria	Proteobacteria	Alphaproteobacteria	Caulobacterales	Caulobacteraceae	Caulobacteraceae sp	Caulobacteraceae sp	0.919424								1.05169	0.00641748			0.827998	0.0447576			0.878585	0.0303963
104181	Bacteria	Bacteroidetes	[Saprospirae]	[Saprospirales]	Chitinophagaceae	Chitinophagaceae sp	Chitinophagaceae sp	0.916693	28.683	1.02285	0.000347234			0.677793	0.0299121	0.832805	0.00436447			0.974325	0.000710355	0.956813	0.00105172	1.03557	0.000280838
4455981	Bacteria	Proteobacteria	Deltaproteobacteria	Bdellovibrionales	Bacteriovoracaceae	Bacteriovoracaceae sp	Bacteriovoracaceae sp	0.911977	39.9912	1.02036	0.000186729	0.92173	0.00115549	0.713655	0.0144932			1.16637	1.79134e-05	0.811838	0.00400095	0.922795	0.000980089	0.827084	0.00339999
936967	Bacteria	Firmicutes	Bacilli	Bacillales	Paenibacillaceae	Paenibacillus	Paenibacillus sp	0.907917	82.291	1.23892	1.44868e-10	0.77746	0.000201432	0.940652	2.56926e-06			0.862023	2.7432e-05			1.1158	1.44072e-08	0.512649	0.0186844
696181	Bacteria	Proteobacteria	Gammaproteobacteria	Xanthomonadales	Xanthomonadaceae	Xanthomonadaceae sp	Xanthomonadaceae sp	0.904734	634.977	1.21056	2.33798e-06	0.660059	0.0207255	1.04046	6.73352e-05	1.05032	5.13909e-05	0.739069	0.00788519	0.878094	0.00089037	0.835367	0.00208076	0.823947	0.00220732
811122	Bacteria	Proteobacteria	Gammaproteobacteria	Xanthomonadales	Xanthomonadaceae	Xanthomonadaceae sp	Xanthomonadaceae sp	0.904203	162.841	1.12557	1.24516e-08			0.952021	2.25974e-06	0.635021	0.00240839
New.CleanUp.ReferenceOTU32	Bacteria	Actinobacteria	Actinobacteria	Actinomycetales	Nocardioidaceae	Nocardioides	Nocardioides sp	0.902704				0.999854	0.00269846			0.675064	0.0470871	0.719878	0.0426486	1.1296	0.000390537	0.722191	0.0406487	1.16964	0.000237313
731707	Bacteria	Proteobacteria	Betaproteobacteria	Burkholderiales	Comamonadaceae	Comamonadaceae sp	Comamonadaceae sp	0.892006				1.02511	0.00460005							0.887956	0.0142076	0.762949	0.0463947
877666	Bacteria	Bacteroidetes	Flavobacteriia	Flavobacteriales	Flavobacteriaceae	Flavobacterium	Flavobacterium sp	0.888377	25.4999	1.00601	0.00138179			0.994835	0.00170911	0.664288	0.0450002
538750	Bacteria	Proteobacteria	Gammaproteobacteria	Pseudomonadales	Pseudomonadaceae	Pseudomonadaceae sp	Pseudomonadaceae sp	0.886144	298.347	1.1691	1.22154e-05	0.696751	0.0176681	1.18525	9.28031e-06	0.943249	0.000514653	0.930451	0.000819382	0.871834	0.00152209	0.707282	0.01514	0.585239	0.0469384
1106674	Bacteria	Proteobacteria	Betaproteobacteria	Burkholderiales	Comamonadaceae	Comamonadaceae sp	Comamonadaceae sp	0.872309	22.6307	0.811904	0.0210519					0.919585	0.0067195			1.01981	0.0024952			0.737935	0.0394281
538111	Bacteria	Actinobacteria	Actinobacteria	Actinomycetales	Intrasporangiaceae	Intrasporangiaceae sp	Intrasporangiaceae sp	0.870581				0.748318	0.0408387					0.857392	0.0155826			1.00603	0.00309179
646549	Bacteria	Proteobacteria	Gammaproteobacteria	Pseudomonadales	Pseudomonadaceae	Pseudomonas	Pseudomonas sp	0.867618	363.007	0.885973	0.00477503	1.05329	0.000795176	0.718321	0.0294415	0.926784	0.00272645			0.906667	0.00361137			0.714678	0.028337
591684	Bacteria	Bacteroidetes	Flavobacteriia	Flavobacteriales	Cryomorphaceae	Cryomorphaceae sp	Cryomorphaceae sp	0.860617								1.12028	1.82533e-05			0.744613	0.00803341			0.716958	0.011229
823453	Bacteria	Bacteroidetes	Sphingobacteriia	Sphingobacteriales	Sphingobacteriales sp	Sphingobacteriales sp	Sphingobacteriales sp	0.855277	57.0153	0.610169	0.0273252					1.20832	1.18562e-06			0.860215	0.000969434			0.742407	0.0055577
751138	Bacteria	Proteobacteria	Gammaproteobacteria	Xanthomonadales	Xanthomonadaceae	Lysobacter	Lysobacter sp	0.825842	16.4603	0.785911	0.0332048			1.01291	0.00428673	0.747074	0.0406736			0.757469	0.0409365
New.CleanUp.ReferenceOTU113	Bacteria	Bacteroidetes	Cytophagia	Cytophagales	Cytophagaceae	Cytophagaceae sp	Cytophagaceae sp	0.810349	19.8279	0.68118	0.0148133					0.772717	0.00423614	0.612921	0.0392945	0.9786	0.000202934			1.00633	0.00010736
838297	Bacteria	Proteobacteria	Gammaproteobacteria	Xanthomonadales	Xanthomonadaceae	Xanthomonadaceae sp	Xanthomonadaceae sp	0.806941	36.917	1.11727	3.07646e-08			0.804028	0.000159953	0.943397	4.82152e-06	0.747969	0.000699444	0.651075	0.00331211	0.849569	6.45017e-05	0.535284	0.018737
812381	Bacteria	Proteobacteria	Gammaproteobacteria	Xanthomonadales	Xanthomonadaceae	Xanthomonadaceae sp	Xanthomonadaceae sp	0.803816	57.2711	1.04499	3.82151e-05	0.633963	0.0251897	0.853422	0.00111497	0.948645	0.000196593			0.77038	0.00347125	0.646528	0.0202788	0.728788	0.00638929
256454	Bacteria	Bacteroidetes	Flavobacteriia	Flavobacteriales	Cryomorphaceae	Cryomorphaceae sp	Cryomorphaceae sp	0.795485				0.719126	0.0243925			1.02385	0.00036265			0.676168	0.0290757			0.762797	0.0119718
1111998	Bacteria	Proteobacteria	Betaproteobacteria	Nitrosomonadales	Nitrosomonadaceae	Nitrosomonadaceae sp	Nitrosomonadaceae sp	0.763094	44.4722	0.603384	0.00494351	0.517294	0.0246358	0.512174	0.0227815			0.882984	1.87813e-05	0.9529	2.0781e-06	1.04594	1.25851e-07	0.826989	4.91256e-05
554552	Bacteria	Proteobacteria	Deltaproteobacteria	Myxococcales	Myxococcales sp	Myxococcales sp	Myxococcales sp	-0.291502								0.864249	0.0443398					-1.44725	0.0108805
New.CleanUp.ReferenceOTU205	Bacteria	Chlorobi	OPB56	OPB56 sp	OPB56 sp	OPB56 sp	OPB56 sp	-0.438615	6.20639	0.986815	0.0143218					1.00277	0.0114909	-1.46273	0.0104348	-1.43179	0.0112622			-1.28814	0.0155413
New.CleanUp.ReferenceOTU2112	Bacteria	Actinobacteria	Thermoleophilia	Gaiellales	Gaiellaceae	Gaiellaceae sp	Gaiellaceae sp	-0.682267	17.6993	-0.587632	0.011977	-0.550719	0.0255253			-1.08793	4.25947e-06			-0.704306	0.00301119	-0.514056	0.0338248	-0.648963	0.00525356
New.CleanUp.ReferenceOTU9	Bacteria	Actinobacteria	Thermoleophilia	Gaiellales	Gaiellaceae	Gaiellaceae sp	Gaiellaceae sp	-0.697345	85.741	-0.570878	0.000227768	-0.819514	9.52871e-08	-0.685783	7.53723e-06	-1.08879	4.15399e-13	-0.420926	0.0105914	-0.720832	2.49625e-06	-0.486083	0.0021988	-0.785952	1.80445e-07
649722	Bacteria	Proteobacteria	Deltaproteobacteria	Myxococcales	Haliangiaceae	Haliangiaceae sp	Haliangiaceae sp	-0.70207	25.9131	-0.460879	0.0280839	-0.591914	0.00532883	-0.882245	1.59148e-05	-0.492514	0.016523	-0.476155	0.0290201	-0.763014	0.000231141	-1.17326	1.44072e-08	-0.776578	0.000126196
546371	Bacteria	Actinobacteria	Thermoleophilia	Solirubrobacterales	Solirubrobacterales sp	Solirubrobacterales sp	Solirubrobacterales sp	-0.707022	96.5534	-0.736177	0.000140615	-0.452274	0.0321386			-1.10469	3.83145e-09	-0.437717	0.0379244	-1.03018	5.17139e-08	-0.469634	0.0234346	-0.718477	0.000204015
4372310	Bacteria	Actinobacteria	Thermoleophilia	Gaiellales	Gaiellaceae	Gaiellaceae sp	Gaiellaceae sp	-0.719506	13.5564	-0.676863	0.014707	-0.586561	0.0469584			-0.610955	0.0265398			-1.00365	0.000445673
593430	Bacteria	Actinobacteria	Thermoleophilia	Solirubrobacterales	Solirubrobacterales sp	Solirubrobacterales sp	Solirubrobacterales sp	-0.719547	133.431	-0.743789	0.000117162	-0.646008	0.00123119	-0.529433	0.00875032	-1.12762	1.50658e-09	-0.453861	0.0311467	-0.887245	2.97021e-06	-0.555329	0.00595722	-0.813091	2.03385e-05
568378	Bacteria	Proteobacteria	Deltaproteobacteria	Desulfuromonadales	Geobacteraceae	Geobacteraceae sp	Geobacteraceae sp	-0.738765	88.331	-0.824145	4.52462e-06	-0.645302	0.000569503	-1.05462	2.82246e-09	-0.857145	1.55657e-06			-0.619855	0.000719708	-0.609972	0.00102591	-0.560322	0.00255423
248170	Bacteria	Actinobacteria	Actinobacteria	Micrococcales	Micrococcales sp	Micrococcales sp	Micrococcales sp	-0.750692	36.4396	-0.874456	0.000218369					-1.05474	6.66068e-06			-0.720244	0.00267256	-0.569314	0.022643	-0.534705	0.0296196
382468	Bacteria	Firmicutes	Bacilli	Bacillales	Thermoactinomycetaceae	Planifilum	Planifilum sp	-0.764467	25.1818	-0.671895	0.0221678	-0.696563	0.0218881			-1.15177	5.1128e-05			-0.685132	0.0192517			-0.616972	0.0369061
4444764	Bacteria	Actinobacteria	Thermoleophilia	Solirubrobacterales	Solirubrobacterales sp	Solirubrobacterales sp	Solirubrobacterales sp	-0.766467	52.3775	-0.688411	0.00444381					-1.03546	1.04234e-05			-0.662441	0.00643195			-0.679552	0.00520478
1118355	Bacteria	Chloroflexi	TK17	TK17 sp	TK17 sp	TK17 sp	TK17 sp	-0.777297				-0.496494	0.016887	-0.714226	0.000262603			-1.08461	4.88616e-08	-0.985045	5.14669e-07	-0.68693	0.000489731	-0.696474	0.000356932
131444	Bacteria	Verrucomicrobia	[Pedosphaerae]	[Pedosphaerales]	[Pedosphaerales] sp	[Pedosphaerales] sp	[Pedosphaerales] sp	-0.785219	47.1811	-0.64692	0.000545991			-0.920175	6.62472e-07			-1.07372	1.35009e-08	-0.465615	0.0156431	-0.940675	3.85926e-07	-0.664214	0.00036734
1022879	Bacteria	Acidobacteria	iii1-8	DS-18	DS-18 sp	DS-18 sp	DS-18 sp	-0.793934				-1.06506	3.37493e-05	-0.753484	0.0038572	-0.920019	0.000260507	-0.703525	0.0087074	-0.754542	0.00343581	-0.734331	0.00516407	-0.626578	0.0170826
New.CleanUp.ReferenceOTU69	Bacteria	Proteobacteria	Alphaproteobacteria	Rhizobiales	Hyphomicrobiaceae	Hyphomicrobiaceae sp	Hyphomicrobiaceae sp	-0.797231	31.309	-1.01509	1.9123e-05	-0.699434	0.00490783	-0.699449	0.00415373	-0.959921	5.03398e-05	-0.557497	0.0298773	-0.903295	0.000168871	-0.70553	0.00389558	-0.837631	0.000446157
978498	Bacteria	Proteobacteria	Deltaproteobacteria	Myxococcales	Myxococcales sp	Myxococcales sp	Myxococcales sp	-0.802284	13.7424	-0.55992	0.0455081	-0.74613	0.00893232	-0.917109	0.000936672	-0.757542	0.00542305	-0.800967	0.00492437	-0.798143	0.00430975			-1.03617	0.000160596
New.CleanUp.ReferenceOTU20	Bacteria	Chloroflexi	TK17	TK17 sp	TK17 sp	TK17 sp	TK17 sp	-0.808841	119.987	-0.489897	0.0125704	-0.555667	0.00512056	-0.616399	0.00138363			-1.0047	8.05476e-08	-0.989148	8.22539e-08	-1.02358	3.17751e-08	-0.98249	8.52397e-08
New.CleanUp.ReferenceOTU96	Bacteria	Proteobacteria	Alphaproteobacteria	Rhizobiales	Hyphomicrobiaceae	Rhodoplanes	Rhodoplanes sp	-0.810245				-0.547943	0.0437233	-1.02123	5.22769e-05			-1.03811	5.6539e-05			-0.633705	0.01514
572991	Bacteria	Actinobacteria	Thermoleophilia	Solirubrobacterales	Solirubrobacterales sp	Solirubrobacterales sp	Solirubrobacterales sp	-0.814477	137.073	-0.9288	6.54338e-06	-0.693955	0.0013407	-0.56028	0.0104717	-1.30767	7.65536e-11	-0.568119	0.0105914	-0.988655	1.36604e-06	-0.580251	0.00819575	-0.888091	1.64685e-05
568461	Bacteria	Actinobacteria	Thermoleophilia	Gaiellales	Gaiellaceae	Gaiellaceae sp	Gaiellaceae sp	-0.819024	25.9771	-0.896409	0.000695795	-0.634625	0.0243925			-1.22867	2.8018e-06	-0.594292	0.0360254	-1.05731	6.76435e-05	-0.617334	0.026538	-0.70453	0.00851037
696456	Bacteria	Actinobacteria	Thermoleophilia	Solirubrobacterales	Solirubrobacterales sp	Solirubrobacterales sp	Solirubrobacterales sp	-0.820937	55.9441	-0.90226	2.88682e-05	-0.567524	0.0139629	-0.612867	0.00632761	-1.06942	5.04459e-07			-0.998782	3.41097e-06	-0.765073	0.000495519	-0.83063	0.00012149
New.CleanUp.ReferenceOTU98	Bacteria	Firmicutes	Bacilli	Bacillales	Bacillales sp	Bacillales sp	Bacillales sp	-0.823471								-1.07307	0.0015052			-0.698172	0.0473177			-0.699175	0.0467317
943138	Bacteria	Bacteroidetes	Cytophagia	Cytophagales	Cytophagaceae	Cytophagaceae sp	Cytophagaceae sp	-0.827674						-1.12475	1.36447e-06			-0.702626	0.00381972			-0.655643	0.00622041
610802	Bacteria	Actinobacteria	Thermoleophilia	Gaiellales	Gaiellaceae	Gaiellaceae sp	Gaiellaceae sp	-0.829437	31.6053	-0.611029	0.00689133	-0.60269	0.0100521	-0.641583	0.00497469	-1.22051	3.7477e-08			-1.04615	3.16198e-06	-0.593735	0.0102796	-1.09036	7.31088e-07
946860	Bacteria	Actinobacteria	Thermoleophilia	Solirubrobacterales	Solirubrobacterales sp	Solirubrobacterales sp	Solirubrobacterales sp	-0.831451	17.4496	-0.957877	0.000124243	-0.673905	0.00941925	-0.732198	0.00378772	-0.96247	0.000106853			-1.02536	5.56539e-05	-0.618439	0.0158677	-0.849907	0.000615752
824845	Bacteria	Actinobacteria	Thermoleophilia	Solirubrobacterales	Conexibacteraceae	Conexibacteraceae sp	Conexibacteraceae sp	-0.834212	26.7346	-0.865189	0.00153979	-0.634114	0.0298144			-0.902806	0.00084192			-1.03584	0.000162606			-0.733107	0.00798737
953256	Bacteria	Actinobacteria	Actinobacteria	Actinomycetales	Nocardioidaceae	Nocardioidaceae sp	Nocardioidaceae sp	-0.838721								-1.03592	0.00100792			-0.799825	0.0129502	-0.680419	0.039972
236133	Bacteria	Actinobacteria	MB-A2-108	0319-7L14	0319-7L14 sp	0319-7L14 sp	0319-7L14 sp	-0.840424	20.9451	-1.00071	0.000186492					-0.939526	0.000407403	-0.60487	0.0340575	-0.81659	0.00259051
317632	Bacteria	Proteobacteria	Alphaproteobacteria	Rhizobiales	Hyphomicrobiaceae	Hyphomicrobiaceae sp	Hyphomicrobiaceae sp	-0.848517	17.6838	-1.08479	4.88162e-05	-0.80283	0.00360975	-0.835256	0.0018886	-1.12329	2.4796e-05	-0.594857	0.0360254	-0.621604	0.0224164	-0.900925	0.000782064	-0.824587	0.00194204
765494	Bacteria	Verrucomicrobia	[Pedosphaerae]	[Pedosphaerales]	Ellin515	Ellin515 sp	Ellin515 sp	-0.851336				-0.95415	0.00182043	-1.01134	0.000695205	-0.691717	0.0190541	-0.716808	0.0214792			-0.882666	0.00319019
224648	Bacteria	Actinobacteria	MB-A2-108	0319-7L14	0319-7L14 sp	0319-7L14 sp	0319-7L14 sp	-0.859558	16.3484	-0.743096	0.0115362	-0.906884	0.00264515	-0.672352	0.0255322	-1.21507	3.27377e-05			-0.848738	0.00406478	-0.771213	0.00975763
New.CleanUp.ReferenceOTU16	Bacteria	Actinobacteria	Actinobacteria	Actinomycetales	Intrasporangiaceae	Phycicoccus	Phycicoccus sp	-0.862736	265.645	-0.805282	5.9488e-05					-0.888822	6.81637e-06	-0.70824	0.000591534	-1.07727	3.1143e-08	-0.783372	0.000109926	-0.913431	3.65152e-06
New.CleanUp.ReferenceOTU60	Bacteria	Actinobacteria	Acidimicrobiia	Acidimicrobiales	Acidimicrobiales sp	Acidimicrobiales sp	Acidimicrobiales sp	-0.867553	24.2648	-0.958959	0.00124945					-1.09387	0.000197452			-0.612043	0.0470488			-0.805344	0.00720124
946344	Bacteria	Actinobacteria	Thermoleophilia	Solirubrobacterales	Solirubrobacterales sp	Solirubrobacterales sp	Solirubrobacterales sp	-0.868989	104.335	-0.81265	6.27764e-05	-0.600005	0.00501933			-1.09676	2.86444e-08	-0.755025	0.000278205	-1.18038	2.70357e-09	-0.670771	0.00130106	-0.967331	1.17722e-06
895512	Bacteria	Actinobacteria	Actinobacteria	Actinomycetales	Microbacteriaceae	Salinibacterium	Salinibacterium sp	-0.869218	14.1932	-0.990671	0.00494351	-0.74987	0.0466022	-0.7364	0.0451138	-1.10036	0.00160263			-0.742362	0.0399263			-0.895641	0.0113766
New.CleanUp.ReferenceOTU90	Bacteria	Planctomycetes	Planctomycetes sp	Planctomycetes sp	Planctomycetes sp	Planctomycetes sp	Planctomycetes sp	-0.872498	26.9911	-0.923363	0.000442392	-0.860207	0.00150365	-0.877384	0.000914718	-0.62233	0.0194504	-1.12283	2.72268e-05	-0.906179	0.000598126	-0.952856	0.000309859	-0.71483	0.00738775
512663	Bacteria	Actinobacteria	Thermoleophilia	Gaiellales	Gaiellales sp	Gaiellales sp	Gaiellales sp	-0.875385	19.4854	-0.921374	0.000788978	-0.752525	0.0085295	-0.752662	0.00732532	-1.16874	2.02895e-05			-1.03689	0.000192392	-0.570617	0.0497449	-0.924892	0.000729993
876519	Bacteria	Proteobacteria	Alphaproteobacteria	Rhizobiales	Hyphomicrobiaceae	Hyphomicrobiaceae sp	Hyphomicrobiaceae sp	-0.875866	55.676	-1.03213	1.57344e-06	-0.606362	0.00832012	-0.804262	0.000230439	-1.05442	7.99376e-07	-0.749545	0.000816012	-1.02048	2.25659e-06	-0.742529	0.000798683	-0.997187	3.12013e-06
New.CleanUp.ReferenceOTU380	Bacteria	Proteobacteria	Deltaproteobacteria	Myxococcales	Myxococcales sp	Myxococcales sp	Myxococcales sp	-0.88099	21.2918	-0.713804	0.00239207	-0.86175	0.000347159	-0.678566	0.00441899	-1.18672	4.72889e-07			-0.791356	0.000844615	-0.785904	0.000875052	-1.14883	8.26033e-07
583293	Bacteria	Actinobacteria	Thermoleophilia	Solirubrobacterales	Solirubrobacterales sp	Solirubrobacterales sp	Solirubrobacterales sp	-0.888396	13.5499	-0.941299	0.000202248			-0.539576	0.0382058	-1.17752	5.63201e-06			-0.887927	0.000604589			-0.89566	0.000364317
542445	Bacteria	Proteobacteria	Deltaproteobacteria	Myxococcales	Myxococcales sp	Myxococcales sp	Myxococcales sp	-0.889574										-0.723773	0.0233729			-1.05537	0.00054504
New.CleanUp.ReferenceOTU1854	Bacteria	Actinobacteria	Actinobacteria	Actinomycetales	Intrasporangiaceae	Phycicoccus	Phycicoccus sp	-0.889901	22.2121	-0.828146	0.00255229			-0.709319	0.0113311	-0.971456	0.000332419	-0.882689	0.00168597	-0.993302	0.00030899	-1.14361	3.01671e-05	-0.700785	0.011326
1833672	Bacteria	Actinobacteria	Thermoleophilia	Solirubrobacterales	Solirubrobacterales sp	Solirubrobacterales sp	Solirubrobacterales sp	-0.891584	22.9168	-0.869586	0.00600069					-1.17915	0.000153174			-0.67787	0.0365367			-0.839727	0.00824097
New.CleanUp.ReferenceOTU149	Bacteria	Actinobacteria	Thermoleophilia	Gaiellales	Gaiellales sp	Gaiellales sp	Gaiellales sp	-0.893981	10.8788	-0.880647	0.0277248					-0.795799	0.0437628			-1.0055	0.0122565
New.CleanUp.ReferenceOTU147	Bacteria	Planctomycetes	Planctomycetes sp	Planctomycetes sp	Planctomycetes sp	Planctomycetes sp	Planctomycetes sp	-0.894244				-0.788046	0.024783	-0.898328	0.00796267			-1.06643	0.00198254			-0.82417	0.0156058
1108799	Bacteria	Proteobacteria	Betaproteobacteria	MND1	MND1 sp	MND1 sp	MND1 sp	-0.895524	15.2139	-0.667182	0.00639266	-0.941264	0.00019275	-0.99533	5.45564e-05	-0.7073	0.0035839	-1.06755	2.51305e-05	-0.874742	0.000445935	-1.12491	5.93184e-06	-0.785915	0.00124349
4435098	Bacteria	Proteobacteria	Alphaproteobacteria	Rhizobiales	Hyphomicrobiaceae	Pedomicrobium	Pedomicrobium sp	-0.899702						-1.09853	0.00151596			-0.910368	0.00986417			-0.690213	0.0469144
New.CleanUp.ReferenceOTU31	Bacteria	Actinobacteria	Actinobacteria	Actinomycetales	Actinomycetales sp	Actinomycetales sp	Actinomycetales sp	-0.902911	91.695	-0.983057	1.55735e-06	-0.845316	5.73187e-05	-0.611137	0.00450654	-1.08551	7.85908e-08	-0.694332	0.00122022	-1.27073	3.48784e-10	-0.830018	7.22731e-05	-0.903197	1.0428e-05
757795	Bacteria	Actinobacteria	Thermoleophilia	Solirubrobacterales	Solirubrobacterales sp	Solirubrobacterales sp	Solirubrobacterales sp	-0.902969	10.8123	-0.809321	0.0206084					-0.831933	0.0157553			-0.948828	0.00724686			-1.0218	0.00328945
New.CleanUp.ReferenceOTU105	Bacteria	Chloroflexi	TK10	TK10 sp	TK10 sp	TK10 sp	TK10 sp	-0.903773	20.358	-0.964158	0.000345893	-0.727393	0.00970697	-0.64187	0.0216228	-0.983092	0.000236213	-0.773246	0.00596501	-1.18782	1.30457e-05	-0.976293	0.0003107	-0.976305	0.000273373
755077	Bacteria	Acidobacteria	Acidobacteria-5	Acidobacteria-5 sp	Acidobacteria-5 sp	Acidobacteria-5 sp	Acidobacteria-5 sp	-0.90696	12.7498	-1.00303	0.00406364	-0.937376	0.00957382	-0.831221	0.0197887	-1.09982	0.00148093			-0.708292	0.0479519			-0.86202	0.0136516
New.CleanUp.ReferenceOTU67	Bacteria	Chloroflexi	TK10	TK10 sp	TK10 sp	TK10 sp	TK10 sp	-0.907531	64.7492	-0.849587	2.61024e-06	-0.856184	3.22793e-06	-0.920456	3.46658e-07	-0.95539	9.43631e-08	-0.782575	2.52002e-05	-1.04045	7.9847e-09	-0.68129	0.000231546	-1.17432	4.68397e-11
980525	Bacteria	Actinobacteria	Thermoleophilia	Solirubrobacterales	Solirubrobacterales sp	Solirubrobacterales sp	Solirubrobacterales sp	-0.909912	20.8109	-0.717516	0.0405041					-1.01001	0.00266666			-0.875278	0.0109573			-1.03684	0.00227567
571363	Bacteria	Proteobacteria	Betaproteobacteria	MND1	MND1 sp	MND1 sp	MND1 sp	-0.911423	206.419	-0.838101	0.000493882	-0.933937	0.000109527	-1.0833	4.03598e-06	-0.576254	0.020218	-1.2691	6.18651e-08	-0.785549	0.00111346	-1.0759	5.6765e-06	-0.729236	0.00296688
558494	Bacteria	Proteobacteria	Betaproteobacteria	Betaproteobacteria sp	Betaproteobacteria sp	Betaproteobacteria sp	Betaproteobacteria sp	-0.913315	34.0361	-0.735859	0.0074359	-0.86766	0.0019127	-1.11049	3.75052e-05			-0.931323	0.00079356			-1.09293	5.66292e-05	-0.741628	0.00714923
820720	Bacteria	Planctomycetes	vadinHA49	p04_C01	p04_C01 sp	p04_C01 sp	p04_C01 sp	-0.916883	11.5752	-0.876339	0.0147357	-1.05883	0.00426545					-1.12693	0.00229954	-0.775211	0.0335708	-0.747106	0.0448966
137561	Bacteria	Firmicutes	Bacilli	Bacillales	Paenibacillaceae	Ammoniphilus	Ammoniphilus sp	-0.919628	16.7271	-0.775351	0.0198267					-1.19567	0.000264221							-0.787865	0.0170907
351383	Bacteria	Actinobacteria	Actinobacteria	Actinomycetales	Intrasporangiaceae	Intrasporangiaceae sp	Intrasporangiaceae sp	-0.921758	20.7616	-0.932883	0.00079833					-0.749026	0.00704464	-0.723481	0.013694	-1.20963	1.74196e-05	-1.0073	0.000313566	-0.908233	0.0010891
55750	Bacteria	Actinobacteria	Actinobacteria	Actinomycetales	Intrasporangiaceae	Intrasporangiaceae sp	Intrasporangiaceae sp	-0.923523	7.31452	-0.790352	0.0428541									-1.05669	0.00813326
319944	Bacteria	Actinobacteria	Thermoleophilia	Solirubrobacterales	Solirubrobacterales sp	Solirubrobacterales sp	Solirubrobacterales sp	-0.924706	15.9788	-0.967355	0.00130544			-0.764921	0.0128061	-1.04126	0.000488848			-0.885097	0.00363344			-0.964902	0.00129593
New.CleanUp.ReferenceOTU335	Bacteria	Proteobacteria	Gammaproteobacteria	Legionellales	Coxiellaceae	Coxiellaceae sp	Coxiellaceae sp	-0.925577	9.13984	-0.847872	0.0243081					-1.03635	0.00522882			-0.850658	0.0250104	-0.962406	0.011408	-0.9306	0.0124379
New.CleanUp.ReferenceOTU26	Bacteria	Acidobacteria	Acidobacteria sp	Acidobacteria sp	Acidobacteria sp	Acidobacteria sp	Acidobacteria sp	-0.930274	37.3386	-0.769888	0.00438674	-0.938489	0.000593785	-1.30085	8.24224e-07	-0.548185	0.0463658	-1.0654	8.10668e-05			-0.958835	0.000355708
New.CleanUp.ReferenceOTU52	Bacteria	Actinobacteria	Thermoleophilia	Solirubrobacterales	Solirubrobacterales sp	Solirubrobacterales sp	Solirubrobacterales sp	-0.935306	31.0135	-1.07254	1.75162e-07	-1.0524	4.54002e-07	-0.736884	0.000368364	-1.32227	1.57593e-10	-0.709438	0.000812798	-1.0647	2.86285e-07	-0.634293	0.00253283	-0.889923	1.18574e-05
343998	Bacteria	Proteobacteria	Deltaproteobacteria	Deltaproteobacteria sp	Deltaproteobacteria sp	Deltaproteobacteria sp	Deltaproteobacteria sp	-0.94088	10.3371	-0.65789	0.0373033	-1.07698	0.000874365	-1.03592	0.00100417	-1.3328	2.8608e-05	-0.850721	0.00867239	-0.775243	0.0142419	-0.800238	0.0115676	-0.997246	0.00132018
New.CleanUp.ReferenceOTU82	Bacteria	Actinobacteria	Acidimicrobiia	Acidimicrobiales	Acidimicrobiales sp	Acidimicrobiales sp	Acidimicrobiales sp	-0.941054	22.5528	-0.621413	0.0119373	-0.797024	0.00149591	-0.937228	0.00011249	-0.955298	7.68254e-05	-1.13515	4.99591e-06	-0.860266	0.00044832	-1.2328	4.52577e-07	-0.989254	4.03966e-05
New.CleanUp.ReferenceOTU163	Bacteria	Actinobacteria	Thermoleophilia	Solirubrobacterales	Solirubrobacterales sp	Solirubrobacterales sp	Solirubrobacterales sp	-0.95111	10.3416	-0.85637	0.0200549					-0.908199	0.0122016			-0.992518	0.00753314			-1.04735	0.0042345
553768	Bacteria	Firmicutes	Bacilli	Bacillales	Planococcaceae	Ureibacillus	Ureibacillus sp	-0.957651								-1.06457	0.00924976			-0.850727	0.0432833
New.CleanUp.ReferenceOTU107	Bacteria	Chloroflexi	S085	S085 sp	S085 sp	S085 sp	S085 sp	-0.957655	21.7829	-0.889761	0.0021754	-0.643425	0.0388442			-1.22099	2.17162e-05			-1.34344	4.17775e-06	-0.814745	0.00593943	-0.83357	0.00425987
New.CleanUp.ReferenceOTU50	Bacteria	Verrucomicrobia	[Pedosphaerae]	[Pedosphaerales]	Ellin515	Ellin515 sp	Ellin515 sp	-0.958516	39.3247	-0.803829	0.00453458	-0.689398	0.0209954	-1.1976	1.56691e-05			-1.21993	1.58231e-05			-1.22952	1.0404e-05	-0.610819	0.0369823
810076	Bacteria	Proteobacteria	Deltaproteobacteria	Myxococcales	Haliangiaceae	Haliangiaceae sp	Haliangiaceae sp	-0.962695						-0.832387	0.0327998					-1.06311	0.00680379	-1.03778	0.00746935	-0.917501	0.0154797
922183	Bacteria	Verrucomicrobia	[Pedosphaerae]	[Pedosphaerales]	Ellin517	Ellin517 sp	Ellin517 sp	-0.963365				-0.705947	0.0231514	-0.766049	0.0105536			-1.10265	0.00024846			-1.27881	1.5315e-05
New.CleanUp.ReferenceOTU239	Bacteria	Actinobacteria	MB-A2-108	0319-7L14	0319-7L14 sp	0319-7L14 sp	0319-7L14 sp	-0.966645	13.921	-0.772408	0.00378866	-0.798829	0.00379663	-1.07226	6.49744e-05	-1.23947	4.43354e-06	-1.02285	0.00019231	-1.17583	1.80009e-05	-0.661781	0.01548	-0.98974	0.00019381
1009717	Bacteria	Actinobacteria	Thermoleophilia	Gaiellales	Gaiellaceae	Gaiellaceae sp	Gaiellaceae sp	-0.969092								-1.01886	0.00591382			-1.02142	0.00715113			-0.866989	0.0199605
831193	Bacteria	Proteobacteria	Betaproteobacteria	Rhodocyclales	Rhodocyclaceae	Dechloromonas	Dechloromonas sp	-0.969211	25.6288	-1.17396	2.9897e-06	-0.77138	0.00329396	-1.29286	3.07904e-07	-1.19807	1.74749e-06	-0.947968	0.000244895	-0.898699	0.00040682	-0.685274	0.00856296	-0.785474	0.00199249
4313101	Bacteria	Proteobacteria	Deltaproteobacteria	Desulfuromonadales	Geobacteraceae	Geobacteraceae sp	Geobacteraceae sp	-0.974055	9.21951	-1.33034	7.61432e-05			-1.07729	0.00120727	-1.05569	0.00125696			-0.835988	0.012248	-0.76134	0.0231243	-0.78369	0.0161755
123528	Bacteria	Actinobacteria	Thermoleophilia	Gaiellales	Gaiellales sp	Gaiellales sp	Gaiellales sp	-0.979648	41.9831	-1.21019	2.86422e-08	-0.938262	2.61873e-05	-0.611177	0.00750633	-1.28918	2.90793e-09	-0.727097	0.00140882	-1.28832	4.3502e-09	-0.784881	0.000434903	-0.988073	5.35725e-06
New.CleanUp.ReferenceOTU526	Bacteria	Chlamydiae	Chlamydiia	Chlamydiales	Parachlamydiaceae	Parachlamydia	Parachlamydia sp	-0.980145	11.7853	-1.13737	0.00386166			-0.841276	0.038767	-1.32756	0.000678996			-0.796052	0.0481465			-0.798473	0.0469036
235541	Bacteria	Verrucomicrobia	[Pedosphaerae]	[Pedosphaerales]	[Pedosphaerales] sp	[Pedosphaerales] sp	[Pedosphaerales] sp	-0.982955				-0.972638	5.42976e-05	-1.0167	1.74137e-05	-0.603779	0.0139048	-1.25465	1.08909e-07	-0.803654	0.000826952	-1.29511	3.13595e-08	-0.934152	8.74039e-05
510580	Bacteria	Chloroflexi	S085	S085 sp	S085 sp	S085 sp	S085 sp	-0.988543	28.4854	-0.791525	2.74543e-05	-1.09213	1.61494e-08	-0.972376	2.89002e-07	-1.1767	6.3503e-10	-0.680541	0.000469653	-1.06566	3.1143e-08	-0.90607	1.64823e-06	-1.22334	1.05318e-10
204943	Bacteria	Proteobacteria	Betaproteobacteria	Betaproteobacteria sp	Betaproteobacteria sp	Betaproteobacteria sp	Betaproteobacteria sp	-0.989833				-0.942074	0.0126304	-0.861592	0.0191757							-1.16583	0.00158686
570862	Bacteria	Proteobacteria	Deltaproteobacteria	Myxococcales	Nannocystaceae	Plesiocystis	Plesiocystis sp	-0.990631	12.3241	-1.09889	0.00079833	-1.13475	0.000795176	-1.11565	0.00072204	-1.0303	0.00151421	-1.42344	2.9396e-05	-0.713543	0.0332967	-0.724825	0.0339746	-0.683659	0.0408823
1108483	Bacteria	Proteobacteria	Betaproteobacteria	Betaproteobacteria sp	Betaproteobacteria sp	Betaproteobacteria sp	Betaproteobacteria sp	-0.991149	162.938	-0.794531	0.00386953	-0.783176	0.00545874	-1.31031	6.06228e-07			-1.1327	2.55771e-05			-0.935026	0.000623506
792865	Bacteria	Proteobacteria	Deltaproteobacteria	Desulfuromonadales	Geobacteraceae	Geobacter	Geobacter sp	-0.991746	7.21165	-1.01637	0.0264785									-0.967125	0.036698
917092	Bacteria	Actinobacteria	Thermoleophilia	Solirubrobacterales	Patulibacteraceae	Patulibacteraceae sp	Patulibacteraceae sp	-0.995247	10.8019	-1.02863	0.00219827			-0.799496	0.0197204	-1.11596	0.000837613	-0.945782	0.00670053	-0.916837	0.00703207	-1.02981	0.00240969	-1.13021	0.000744971
New.CleanUp.ReferenceOTU245	Bacteria	Proteobacteria	Deltaproteobacteria	Myxococcales	Haliangiaceae	Haliangiaceae sp	Haliangiaceae sp	-0.998984	22.0857	-0.758578	0.00491037	-0.87166	0.00157636	-0.945637	0.000424858	-1.09168	3.96767e-05	-1.12858	3.50092e-05	-0.937671	0.000486572	-1.30475	1.14995e-06	-0.953313	0.000352967
591647	Bacteria	Proteobacteria	Deltaproteobacteria	Myxococcales	Myxococcales sp	Myxococcales sp	Myxococcales sp	-1.00033	38.3636	-0.968352	5.42574e-07	-0.978631	6.17759e-07	-1.26126	6.77815e-11	-0.881119	4.68121e-06	-0.96954	8.86886e-07	-0.969943	6.22505e-07	-1.06029	4.13307e-08	-0.913465	1.86624e-06
1109601	Bacteria	Proteobacteria	Deltaproteobacteria	Myxococcales	Myxococcales sp	Myxococcales sp	Myxococcales sp	-1.00078				-0.925242	0.00208901	-1.46018	4.28105e-07	-0.616908	0.0392749
572125	Bacteria	Actinobacteria	Thermoleophilia	Gaiellales	Gaiellaceae	Gaiellaceae sp	Gaiellaceae sp	-1.00223																-1.00223	0.049465
New.CleanUp.ReferenceOTU3478	Bacteria	Actinobacteria	Acidimicrobiia	Acidimicrobiales	Acidimicrobiales sp	Acidimicrobiales sp	Acidimicrobiales sp	-1.00358												-1.00358	0.024484
New.CleanUp.ReferenceOTU371	Bacteria	Acidobacteria	Sva0725	Sva0725	Sva0725 sp	Sva0725 sp	Sva0725 sp	-1.00406						-0.932158	0.0283074			-0.99212	0.0226431	-1.12265	0.00753407	-0.969318	0.0229709
New.CleanUp.ReferenceOTU187	Bacteria	Chloroflexi	SHA-26	SHA-26 sp	SHA-26 sp	SHA-26 sp	SHA-26 sp	-1.00621				-0.933322	0.0398619	-1.13287	0.0094865					-1.05103	0.01594	-0.90763	0.0404104
New.CleanUp.ReferenceOTU170	Bacteria	Acidobacteria	Sva0725	Sva0725	Sva0725 sp	Sva0725 sp	Sva0725 sp	-1.00748	23.6882	-0.889826	0.000719469	-1.05569	7.80098e-05	-0.961076	0.000258483	-1.00542	0.000111977	-1.24406	3.43651e-06	-1.10952	2.49872e-05	-0.785907	0.00338707	-1.00837	0.000112525
304089	Bacteria	Actinobacteria	Thermoleophilia	Solirubrobacterales	Patulibacteraceae	Patulibacteraceae sp	Patulibacteraceae sp	-1.00959								-0.965538	0.0459462			-1.05364	0.0332903
869513	Bacteria	Bacteroidetes	Sphingobacteriia	Sphingobacteriales	Sphingobacteriales sp	Sphingobacteriales sp	Sphingobacteriales sp	-1.01044						-0.933671	0.0488479							-1.08721	0.0213117
583185	Bacteria	Proteobacteria	Alphaproteobacteria	Rhizobiales	Hyphomicrobiaceae	Hyphomicrobiaceae sp	Hyphomicrobiaceae sp	-1.01065								-1.01065	0.0409872
249425	Bacteria	Proteobacteria	Deltaproteobacteria	Myxococcales	Myxococcales sp	Myxococcales sp	Myxococcales sp	-1.01172	16.9166	-0.916929	0.00521647	-1.34491	5.73187e-05	-1.12515	0.000614857	-0.964268	0.00297515	-1.15724	0.000567541	-0.898291	0.00661421			-0.675262	0.0459808
616465	Bacteria	Proteobacteria	Deltaproteobacteria	Myxococcales	Nannocystaceae	Plesiocystis	Plesiocystis sp	-1.01293						-0.993291	0.039605					-1.03258	0.0309856
New.CleanUp.ReferenceOTU215	Bacteria	Actinobacteria	Acidimicrobiia	Acidimicrobiales	EB1017	EB1017 sp	EB1017 sp	-1.01317	8.78604	-1.20104	0.00098738					-1.03494	0.00399628	-0.794357	0.036722	-1.10564	0.00277974	-0.745973	0.0461388	-1.19709	0.000973761
New.CleanUp.ReferenceOTU444	Bacteria	Bacteroidetes	Sphingobacteriia	Sphingobacteriales	Sphingobacteriales sp	Sphingobacteriales sp	Sphingobacteriales sp	-1.01335						-0.955212	0.0415084	-0.939885	0.0376154	-1.02987	0.031369			-1.12841	0.01548
622832	Bacteria	Firmicutes	Clostridia	Clostridiales	Peptostreptococcaceae	Tepidibacter	Tepidibacter sp	-1.01395								-1.01395	0.0398362
689666	Bacteria	Acidobacteria	Solibacteres	Solibacterales	Solibacteraceae	Candidatus Solibacter	Candidatus Solibacter sp	-1.01915	22.893	-0.794567	0.00267742	-0.734862	0.00728228	-1.16264	9.51746e-06			-1.25323	3.08559e-06	-0.991806	0.000182124	-1.2354	2.67317e-06	-0.961557	0.000238546
656928	Bacteria	Proteobacteria	Deltaproteobacteria	Deltaproteobacteria sp	Deltaproteobacteria sp	Deltaproteobacteria sp	Deltaproteobacteria sp	-1.02009	8.69028	-1.34094	0.000367209	-0.799122	0.0420903	-0.921703	0.0144784							-1.11105	0.00315042	-0.92766	0.012117
New.CleanUp.ReferenceOTU283	Bacteria	Proteobacteria	Deltaproteobacteria	Spirobacillales	Spirobacillales sp	Spirobacillales sp	Spirobacillales sp	-1.02437				-1.23362	0.00259421	-1.09787	0.00578612	-0.899759	0.0202346					-0.866215	0.0313307
New.CleanUp.ReferenceOTU92	Bacteria	Planctomycetes	Phycisphaerae	Phycisphaerales	Phycisphaerales sp	Phycisphaerales sp	Phycisphaerales sp	-1.02576	20.0562	-0.801976	0.0355079			-1.25902	0.000696894			-1.01627	0.00847964
4405717	Bacteria	Planctomycetes	Phycisphaerae	Phycisphaerales	Phycisphaerales sp	Phycisphaerales sp	Phycisphaerales sp	-1.0274				-1.02983	0.0172769	-1.20382	0.00446983			-0.927048	0.0319622	-0.948912	0.0239161
575614	Bacteria	Proteobacteria	Alphaproteobacteria	Rhodospirillales	Rhodospirillaceae	Rhodospirillaceae sp	Rhodospirillaceae sp	-1.02792	6.42673	-0.822645	0.0489266			-1.39419	0.00121271			-0.999112	0.021727			-0.89574	0.035486
1110261	Bacteria	Proteobacteria	Deltaproteobacteria	Myxococcales	Haliangiaceae	Haliangiaceae sp	Haliangiaceae sp	-1.02795	20.0942	-0.622066	0.0258824	-1.22472	9.79661e-06	-0.98315	0.000298794	-0.655694	0.0163192	-0.988337	0.00037559	-1.03085	0.000167423	-1.53866	2.2722e-08	-1.18016	1.12391e-05
4342517	Bacteria	Bacteroidetes	Bacteroidia	Bacteroidales	Bacteroidales sp	Bacteroidales sp	Bacteroidales sp	-1.0292										-0.919508	0.0472526	-1.1389	0.0128497
513426	Bacteria	Acidobacteria	Acidobacteria-5	Acidobacteria-5 sp	Acidobacteria-5 sp	Acidobacteria-5 sp	Acidobacteria-5 sp	-1.0295								-1.04502	0.0240838			-1.01399	0.0335708
New.CleanUp.ReferenceOTU735	Bacteria	Actinobacteria	Thermoleophilia	Solirubrobacterales	Solirubrobacterales sp	Solirubrobacterales sp	Solirubrobacterales sp	-1.03009				-1.02418	0.0433975	-1.01912	0.0377757	-1.0758	0.0236467	-1.00125	0.0456442
553302	Bacteria	Proteobacteria	Deltaproteobacteria	Myxococcales	Myxococcales sp	Myxococcales sp	Myxococcales sp	-1.0307	11.533	-0.744103	0.0286694	-0.896246	0.00982327	-0.847593	0.0128974	-1.38753	3.99045e-05	-1.24847	0.000301913	-1.19838	0.0004251	-0.858972	0.0120089	-1.06429	0.00142896
4416537	Bacteria	Acidobacteria	Sva0725	Sva0725	Sva0725 sp	Sva0725 sp	Sva0725 sp	-1.0328	6.42171	-0.804746	0.0288392	-1.0186	0.00832012	-0.975052	0.00931702					-1.33245	0.000684399			-1.03313	0.00511395
527968	Bacteria	Planctomycetes	Planctomycetes sp	Planctomycetes sp	Planctomycetes sp	Planctomycetes sp	Planctomycetes sp	-1.03451	14.0712	-1.22429	6.36572e-05	-1.17741	0.000175476	-1.0624	0.000535041	-0.680426	0.0259446	-1.29677	3.71718e-05	-1.10791	0.000338873	-0.842738	0.00670865	-0.88412	0.00381976
New.CleanUp.ReferenceOTU297	Bacteria	Armatimonadetes	[Fimbriimonadia]	[Fimbriimonadales]	[Fimbriimonadaceae]	[Fimbriimonadaceae] sp	[Fimbriimonadaceae] sp	-1.03681				-1.10382	0.00657805					-0.969795	0.0170708
New.CleanUp.ReferenceOTU231	Bacteria	Proteobacteria	Deltaproteobacteria	Myxococcales	OM27	OM27 sp	OM27 sp	-1.03881								-1.03881	0.00255283
New.CleanUp.ReferenceOTU350	Bacteria	Bacteroidetes	[Saprospirae]	[Saprospirales]	Saprospiraceae	Saprospiraceae sp	Saprospiraceae sp	-1.04339														-1.04339	0.0348657
New.CleanUp.ReferenceOTU85	Bacteria	Actinobacteria	Acidimicrobiia	Acidimicrobiales	Acidimicrobiales sp	Acidimicrobiales sp	Acidimicrobiales sp	-1.04391	14.8484	-1.02296	0.00141945	-0.805056	0.0168627			-1.44747	7.1876e-06	-0.731364	0.0316817	-1.16194	0.000339412	-0.867794	0.00810201	-1.2708	6.97919e-05
919487	Bacteria	Actinobacteria	Actinobacteria	Actinomycetales	Nocardioidaceae	Nocardioidaceae sp	Nocardioidaceae sp	-1.04858	6.83196	-0.940075	0.0119373			-0.99179	0.00932818					-1.21386	0.00203924
4361146	Bacteria	Proteobacteria	Deltaproteobacteria	Myxococcales	Haliangiaceae	Haliangiaceae sp	Haliangiaceae sp	-1.04954				-1.16905	0.00446713	-0.963145	0.0161921	-0.918292	0.0188102			-1.20233	0.00291844	-0.929608	0.0213845	-1.11483	0.0047926
1008533	Bacteria	Bacteroidetes	Cytophagia	Cytophagales	Cytophagaceae	Cytophagaceae sp	Cytophagaceae sp	-1.0501	40.0868	-1.0055	0.000531842	-0.901624	0.00268445	-1.31977	4.0764e-06			-0.956039	0.00132249			-1.33329	3.6563e-06	-0.784357	0.00824517
217883	Bacteria	Verrucomicrobia	[Pedosphaerae]	[Pedosphaerales]	[Pedosphaerales] sp	[Pedosphaerales] sp	[Pedosphaerales] sp	-1.05112	28.7152	-0.863699	0.00126696	-1.11001	3.96806e-05	-1.35067	3.44889e-07	-0.914273	0.000541717	-1.24002	4.38453e-06	-0.595896	0.0310265	-1.42633	7.86443e-08	-0.908037	0.000667975
942796	Bacteria	Bacteroidetes	Cytophagia	Cytophagales	Cytophagaceae	Sporocytophaga	Sporocytophaga sp	-1.05144						-1.05144	0.0474728
587824	Bacteria	Acidobacteria	RB25	RB25 sp	RB25 sp	RB25 sp	RB25 sp	-1.05194				-0.933117	0.0316949	-1.17076	0.00517686
994823	Bacteria	Actinobacteria	Thermoleophilia	Solirubrobacterales	Patulibacteraceae	Patulibacteraceae sp	Patulibacteraceae sp	-1.05553	8.02043	-1.28991	0.000566499			-0.835449	0.0265019					-1.06188	0.00480184	-0.807366	0.033468	-1.28303	0.000579216
206124	Bacteria	Proteobacteria	Betaproteobacteria	MND1	MND1 sp	MND1 sp	MND1 sp	-1.06447				-1.35876	0.000332751	-0.982137	0.00640887	-1.1156	0.00170242	-0.914843	0.0133925	-0.971953	0.00728308	-1.00124	0.00527182	-1.10674	0.00184788
New.CleanUp.ReferenceOTU311	Bacteria	Bacteroidetes	Sphingobacteriia	Sphingobacteriales	Sphingobacteriales sp	Sphingobacteriales sp	Sphingobacteriales sp	-1.06484						-1.06484	0.018686
581422	Bacteria	Acidobacteria	Solibacteres	Solibacterales	Solibacteraceae	Candidatus Solibacter	Candidatus Solibacter sp	-1.06723										-1.06723	0.000375729
347529	Bacteria	Firmicutes	Bacilli	Turicibacterales	Turicibacteraceae	Turicibacter	Turicibacter sp	-1.06987								-1.06987	0.0132234
3973525	Bacteria	Proteobacteria	Deltaproteobacteria	Myxococcales	Myxococcales sp	Myxococcales sp	Myxococcales sp	-1.07182				-1.05414	0.0437233							-1.0895	0.0309519
962817	Bacteria	Actinobacteria	Thermoleophilia	Gaiellales	Gaiellaceae	Gaiellaceae sp	Gaiellaceae sp	-1.07186	11.4358	-1.20939	0.00270073					-0.991632	0.012923			-1.02698	0.0116228			-1.05943	0.00852193
540592	Bacteria	Proteobacteria	Deltaproteobacteria	Myxococcales	Myxococcales sp	Myxococcales sp	Myxococcales sp	-1.07218	50.1339	-1.06367	8.90627e-08	-0.880397	1.45252e-05	-1.14277	7.83597e-09	-1.24213	3.1505e-10	-0.892129	1.22227e-05	-1.23759	5.57214e-10	-0.930289	3.52193e-06	-1.1885	1.53574e-09
1052235	Bacteria	Proteobacteria	Deltaproteobacteria	Myxococcales	Haliangiaceae	Haliangiaceae sp	Haliangiaceae sp	-1.07513	68.092	-1.01013	3.4325e-07	-1.07138	7.58801e-08	-1.32915	1.01468e-11	-0.791662	7.29277e-05	-1.13626	1.37161e-08	-0.959048	1.34754e-06	-1.13721	8.67913e-09	-1.16619	2.25538e-09
New.CleanUp.ReferenceOTU219	Bacteria	Chloroflexi	TK10	AKYG885	5B-12	5B-12 sp	5B-12 sp	-1.08331	9.07414	-0.970737	0.00363974	-1.19082	0.000603846	-1.20305	0.000376479	-1.13299	0.000668074	-1.10306	0.00137533	-0.840246	0.0130237	-1.08175	0.00132128	-1.14382	0.000615752
98457	Bacteria	Proteobacteria	Alphaproteobacteria	Rhizobiales	Hyphomicrobiaceae	Rhodoplanes	Rhodoplanes sp	-1.08608	5.78993	-1.09242	0.025631					-1.13421	0.0186354	-1.03161	0.0432369
331781	Bacteria	Proteobacteria	Betaproteobacteria	Betaproteobacteria sp	Betaproteobacteria sp	Betaproteobacteria sp	Betaproteobacteria sp	-1.08719						-1.12501	0.0302366			-1.04938	0.0488371
New.CleanUp.ReferenceOTU178	Bacteria	Proteobacteria	Deltaproteobacteria	Myxococcales	Nannocystaceae	Plesiocystis	Plesiocystis sp	-1.08839	11.2347	-1.01045	0.00633622			-0.962517	0.0104368			-1.49307	0.000112462			-0.887538	0.0196086
575467	Bacteria	Proteobacteria	Betaproteobacteria	MND1	MND1 sp	MND1 sp	MND1 sp	-1.08997	281.632	-1.092	6.72661e-12	-1.18927	7.43071e-14	-1.11649	1.93555e-12	-0.940716	4.4209e-09	-1.09333	9.23838e-12	-1.07428	1.4492e-11	-1.15393	4.01733e-13	-1.05974	2.83285e-11
562333	Bacteria	Chlamydiae	Chlamydiia	Chlamydiales	Parachlamydiaceae	Candidatus Protochlamydia	Candidatus Protochlamydia sp	-1.09084	7.8271	-1.36286	0.00049937			-0.965166	0.0133404	-1.17035	0.00232454			-0.865	0.0265447
1007490	Bacteria	Proteobacteria	Betaproteobacteria	Rhodocyclales	Rhodocyclaceae	Rhodocyclaceae sp	Rhodocyclaceae sp	-1.09694	50.2402	-0.868604	0.00309668	-1.26587	1.23324e-05	-1.13905	7.3861e-05			-1.2663	1.33857e-05	-0.77069	0.00920076	-1.40435	9.12358e-07	-0.963716	0.000941443
256569	Bacteria	Chlorobi	Chlorobi sp	Chlorobi sp	Chlorobi sp	Chlorobi sp	Chlorobi sp	-1.09767						-1.09767	0.0486381
203879	Bacteria	Proteobacteria	Betaproteobacteria	Betaproteobacteria sp	Betaproteobacteria sp	Betaproteobacteria sp	Betaproteobacteria sp	-1.09955	14.9371	-0.913219	0.0145628	-1.06234	0.00538859	-1.7023	5.23995e-06			-1.17995	0.00188933			-0.938579	0.0136344	-0.800882	0.0345035
New.CleanUp.ReferenceOTU802	Bacteria	Proteobacteria	Deltaproteobacteria	Myxococcales	Myxococcales sp	Myxococcales sp	Myxococcales sp	-1.1019	4.08482	-1.13968	0.0259499					-1.09188	0.0304102			-1.07414	0.0392091
566824	Bacteria	Proteobacteria	Alphaproteobacteria	Rhodospirillales	Rhodospirillaceae	Rhodospirillaceae sp	Rhodospirillaceae sp	-1.10199										-1.10199	0.00885103
331835	Bacteria	Proteobacteria	Alphaproteobacteria	Rhizobiales	Hyphomicrobiaceae	Rhodoplanes	Rhodoplanes sp	-1.10204	6.56372	-0.868905	0.0290926			-1.42457	0.000654053							-1.01265	0.0124986
864304	Bacteria	Actinobacteria	Thermoleophilia	Solirubrobacterales	Solirubrobacterales sp	Solirubrobacterales sp	Solirubrobacterales sp	-1.10317												-1.10317	0.0409583
1106267	Bacteria	Bacteroidetes	[Saprospirae]	[Saprospirales]	[Saprospirales] sp	[Saprospirales] sp	[Saprospirales] sp	-1.10415										-1.16959	0.0156419			-1.03871	0.0291635
1100638	Bacteria	Proteobacteria	Deltaproteobacteria	Myxococcales	OM27	OM27 sp	OM27 sp	-1.10632								-1.10632	0.0306774
145000	Bacteria	Proteobacteria	Gammaproteobacteria	Xanthomonadales	Xanthomonadaceae	Xanthomonadaceae sp	Xanthomonadaceae sp	-1.10885										-1.10885	0.0185727
New.CleanUp.ReferenceOTU172	Bacteria	Proteobacteria	Deltaproteobacteria	Myxococcales	Haliangiaceae	Haliangiaceae sp	Haliangiaceae sp	-1.10904										-1.04274	0.00680593			-0.993354	0.00854109	-1.29103	0.000500606
213078	Bacteria	Acidobacteria	Sva0725	Sva0725	Sva0725 sp	Sva0725 sp	Sva0725 sp	-1.10919	7.9471	-1.22367	0.00275064	-1.43644	0.000743157	-1.13846	0.00586709	-0.934436	0.0207154			-1.19713	0.00382725	-0.966549	0.0206806	-0.867643	0.0346283
3842679	Bacteria	Acidobacteria	EC1113	EC1113 sp	EC1113 sp	EC1113 sp	EC1113 sp	-1.10976				-1.04824	0.0261847					-1.15411	0.0142208			-1.12694	0.0136344
590872	Bacteria	Verrucomicrobia	[Pedosphaerae]	[Pedosphaerales]	[Pedosphaerales] sp	[Pedosphaerales] sp	[Pedosphaerales] sp	-1.11306				-0.984449	0.000464718	-0.874142	0.00157939	-0.69226	0.0118305	-1.35955	1.35957e-06	-1.08647	8.44824e-05	-1.58781	1.26751e-08	-1.20676	8.76866e-06
243632	Bacteria	Actinobacteria	MB-A2-108	0319-7L14	0319-7L14 sp	0319-7L14 sp	0319-7L14 sp	-1.11309	5.30675	-1.29099	0.00892388	-1.07734	0.0379813			-1.01189	0.0376194			-1.23024	0.0138531	-1.0398	0.039972	-1.02831	0.0369061
New.CleanUp.ReferenceOTU341	Bacteria	Bacteroidetes	Sphingobacteriia	Sphingobacteriales	Sphingobacteriales sp	Sphingobacteriales sp	Sphingobacteriales sp	-1.11395								-0.851928	0.0320944			-1.07311	0.0078176	-1.16898	0.00387882	-1.3618	0.00067131
New.CleanUp.ReferenceOTU173	Bacteria	Actinobacteria	Actinobacteria	Actinomycetales	Streptomycetaceae	Streptomyces	Streptomyces sp	-1.11546								-1.11546	0.00361596
574265	Bacteria	Actinobacteria	Actinobacteria	Actinomycetales	Sporichthyaceae	Sporichthyaceae sp	Sporichthyaceae sp	-1.11727	8.28489	-1.11509	0.000846296	-0.91016	0.00837213	-1.13103	0.000810217	-1.12814	0.000707027	-1.35244	0.000111725	-0.891055	0.00835512			-1.29301	0.00012149
1025830	Bacteria	Proteobacteria	Deltaproteobacteria	Myxococcales	Myxococcales sp	Myxococcales sp	Myxococcales sp	-1.11811	4.75889	-1.10987	0.0434986					-1.12636	0.0378646
570888	Bacteria	Proteobacteria	Betaproteobacteria	Betaproteobacteria sp	Betaproteobacteria sp	Betaproteobacteria sp	Betaproteobacteria sp	-1.11907						-1.08864	0.0108301							-1.1495	0.00723203
114305	Bacteria	Chlorobi	Chlorobi sp	Chlorobi sp	Chlorobi sp	Chlorobi sp	Chlorobi sp	-1.12099						-1.40784	0.000473596	-0.834147	0.0406546
188500	Bacteria	Actinobacteria	Actinobacteria	Actinomycetales	Cellulomonadaceae	Demequina	Demequina sp	-1.1212	4.82882	-1.11621	0.0202795	-1.04004	0.0398886					-0.996563	0.0465388					-1.33201	0.00595848
1021984	Bacteria	Proteobacteria	Deltaproteobacteria	Myxococcales	Myxococcales sp	Myxococcales sp	Myxococcales sp	-1.12218	15.0716	-0.734178	0.0382422	-1.18037	0.000870289	-1.34118	0.000104574							-1.35065	0.000101196	-1.00454	0.00366277
New.CleanUp.ReferenceOTU318	Bacteria	Proteobacteria	Deltaproteobacteria	Myxococcales	Haliangiaceae	Haliangiaceae sp	Haliangiaceae sp	-1.12247										-1.12247	0.0326072
New.CleanUp.ReferenceOTU513	Bacteria	Actinobacteria	Thermoleophilia	Solirubrobacterales	Solirubrobacterales sp	Solirubrobacterales sp	Solirubrobacterales sp	-1.12403	5.66428	-1.09873	0.0208902					-1.14932	0.0147072
4371472	Bacteria	Chloroflexi	TK17	TK17 sp	TK17 sp	TK17 sp	TK17 sp	-1.1246	6.78054	-0.835168	0.0472441	-1.09036	0.0119446	-1.11617	0.00844491			-1.13051	0.00935076	-0.938561	0.0263816	-1.36846	0.00130106	-1.393	0.000943666
678627	Bacteria	Proteobacteria	Alphaproteobacteria	Rhizobiales	Rhizobiales sp	Rhizobiales sp	Rhizobiales sp	-1.1266								-1.1266	0.0289519
358332	Bacteria	Chloroflexi	S085	S085 sp	S085 sp	S085 sp	S085 sp	-1.1269				-1.34916	0.00185514	-1.01912	0.0145646					-1.05232	0.0120063	-1.00504	0.0162891	-1.20885	0.00339999
710628	Bacteria	Acidobacteria	Acidobacteria-5	Acidobacteria-5 sp	Acidobacteria-5 sp	Acidobacteria-5 sp	Acidobacteria-5 sp	-1.12829								-1.12829	0.0490108
224421	Bacteria	Acidobacteria	Sva0725	Sva0725	Sva0725 sp	Sva0725 sp	Sva0725 sp	-1.12849								-1.21402	0.0188563			-1.04295	0.0487109
266789	Bacteria	Bacteroidetes	Cytophagia	Cytophagales	Cytophagaceae	Cytophagaceae sp	Cytophagaceae sp	-1.13079				-0.790574	0.0284902	-1.25686	0.00019308			-1.15218	0.000869959			-1.32357	9.7029e-05
726736	Bacteria	Proteobacteria	Deltaproteobacteria	Myxococcales	Haliangiaceae	Haliangiaceae sp	Haliangiaceae sp	-1.13105	14.4029	-0.968926	0.0035571	-1.09266	0.00134905	-1.2669	0.000128866	-0.96513	0.00330064	-1.1463	0.000746329	-1.51618	7.01292e-06	-0.870687	0.0103699	-1.22165	0.00021323
561970	Bacteria	Proteobacteria	Gammaproteobacteria	Xanthomonadales	Xanthomonadaceae	Luteimonas	Luteimonas sp	-1.13171										-1.26994	0.000109551	-0.896241	0.00532818	-1.34842	2.9554e-05	-1.01222	0.0013886
12364	Bacteria	Actinobacteria	Actinobacteria	Actinomycetales	Intrasporangiaceae	Terracoccus	Terracoccus sp	-1.1327												-1.1327	0.0335708
New.CleanUp.ReferenceOTU407	Bacteria	Bacteroidetes	Sphingobacteriia	Sphingobacteriales	Sphingobacteriales sp	Sphingobacteriales sp	Sphingobacteriales sp	-1.13546	7.19462	-1.32782	0.00134591	-1.05426	0.0136699	-1.11756	0.00743684	-0.975342	0.016498	-0.854779	0.0480355	-1.04326	0.0122558	-1.45842	0.000509344	-1.25228	0.00236185
3319380	Bacteria	Actinobacteria	Actinobacteria	Actinomycetales	Nocardioidaceae	Nocardioidaceae sp	Nocardioidaceae sp	-1.13738	5.40071	-1.03609	0.0295921					-1.23867	0.00977356
New.CleanUp.ReferenceOTU197	Bacteria	Proteobacteria	Deltaproteobacteria	MIZ46	MIZ46 sp	MIZ46 sp	MIZ46 sp	-1.13936				-1.49981	7.40176e-05			-1.16625	0.00146063			-1.06209	0.00439197			-0.829311	0.0285731
New.CleanUp.ReferenceOTU303	Bacteria	Bacteroidetes	Sphingobacteriia	Sphingobacteriales	Sphingobacteriales sp	Sphingobacteriales sp	Sphingobacteriales sp	-1.14015						-1.03184	0.0497941			-1.24846	0.020674
1035283	Bacteria	Bacteroidetes	Bacteroidia	Bacteroidales	Bacteroidales sp	Bacteroidales sp	Bacteroidales sp	-1.14034												-1.14034	0.0315706
New.CleanUp.ReferenceOTU2097	Bacteria	Actinobacteria	Thermoleophilia	Solirubrobacterales	Solirubrobacterales sp	Solirubrobacterales sp	Solirubrobacterales sp	-1.14156								-0.989912	0.0332351			-1.2932	0.0078176
572204	Bacteria	Acidobacteria	iii1-8	DS-18	DS-18 sp	DS-18 sp	DS-18 sp	-1.14377	29.0366	-0.966516	0.000173306	-1.16175	7.92367e-06	-1.30876	3.07904e-07	-0.954175	0.000186955	-1.26396	1.23841e-06	-1.20836	2.50767e-06	-1.26144	8.64064e-07	-1.02517	5.91977e-05
4429835	Bacteria	Actinobacteria	Thermoleophilia	Solirubrobacterales	Solirubrobacterales sp	Solirubrobacterales sp	Solirubrobacterales sp	-1.1453	8.66775	-1.48367	0.000103588	-0.974212	0.0117075			-1.02452	0.00543305							-1.09879	0.00314614
New.CleanUp.ReferenceOTU1865	Bacteria	Proteobacteria	Alphaproteobacteria	Rhizobiales	Hyphomicrobiaceae	Hyphomicrobiaceae sp	Hyphomicrobiaceae sp	-1.15071	4.06585	-1.14902	0.0258464			-1.29873	0.0137856	-1.00439	0.0464683
1701857	Bacteria	Planctomycetes	Phycisphaerae	Phycisphaerales	Phycisphaerales sp	Phycisphaerales sp	Phycisphaerales sp	-1.15201														-1.15201	0.00823056
New.CleanUp.ReferenceOTU1009	Bacteria	Actinobacteria	Acidimicrobiia	Acidimicrobiales	Acidimicrobiales sp	Acidimicrobiales sp	Acidimicrobiales sp	-1.15332	3.73827	-1.12884	0.0393319			-1.13536	0.0427604	-1.19575	0.027273
1011476	Bacteria	Actinobacteria	Acidimicrobiia	Acidimicrobiales	C111	C111 sp	C111 sp	-1.1547								-1.1547	0.00538286
585529	Bacteria	Actinobacteria	Thermoleophilia	Gaiellales	Gaiellaceae	Gaiellaceae sp	Gaiellaceae sp	-1.15562								-1.27979	0.00541427					-0.955263	0.0386173	-1.23181	0.00695267
New.CleanUp.ReferenceOTU978	Bacteria	Actinobacteria	Actinobacteria	Actinomycetales	Nocardioidaceae	Nocardioidaceae sp	Nocardioidaceae sp	-1.15573	4.49531	-1.15573	0.0444155
New.CleanUp.ReferenceOTU356	Bacteria	Actinobacteria	Acidimicrobiia	Acidimicrobiales	Acidimicrobiales sp	Acidimicrobiales sp	Acidimicrobiales sp	-1.15583																-1.15583	0.0371913
New.CleanUp.ReferenceOTU389	Bacteria	Actinobacteria	Actinobacteria	Actinomycetales	Micromonosporaceae	Pilimelia	Pilimelia sp	-1.16101										-1.16101	0.0488371
New.CleanUp.ReferenceOTU223	Bacteria	Actinobacteria	Actinobacteria	Actinomycetales	Micromonosporaceae	Catellatospora	Catellatospora sp	-1.16244	4.83772	-1.16244	0.0387583
New.CleanUp.ReferenceOTU155	Bacteria	Firmicutes	Bacilli	Bacillales	Bacillales sp	Bacillales sp	Bacillales sp	-1.16438								-1.20381	0.012685			-1.12494	0.0224164
4401164	Bacteria	Chloroflexi	S085	S085 sp	S085 sp	S085 sp	S085 sp	-1.16462																-1.16462	0.0286838
New.CleanUp.ReferenceOTU1543	Bacteria	Proteobacteria	Betaproteobacteria	MND1	MND1 sp	MND1 sp	MND1 sp	-1.16537	6.47185	-0.909386	0.023811	-1.23774	0.00309451	-1.46884	0.000370061	-0.849975	0.0320529	-1.70337	7.61063e-05	-0.978499	0.01594	-1.38071	0.00074252	-0.794466	0.0489137
4420131	Bacteria	Actinobacteria	Acidimicrobiia	Acidimicrobiales	Acidimicrobiales sp	Acidimicrobiales sp	Acidimicrobiales sp	-1.1723	9.88091	-0.91911	0.0032163	-1.39492	1.99433e-05	-1.11043	0.000424858	-1.08713	0.000477965	-1.26659	9.16784e-05	-1.00066	0.00161485	-1.09639	0.000495519	-1.50322	2.2933e-06
4298049	Bacteria	Chloroflexi	TK10	AKYG885	5B-12	5B-12 sp	5B-12 sp	-1.17476				-1.18044	0.0313465			-1.1991	0.020218			-1.25903	0.0184985			-1.06047	0.0397288
New.CleanUp.ReferenceOTU1007	Bacteria	Actinobacteria	Acidimicrobiia	Acidimicrobiales	Acidimicrobiales sp	Acidimicrobiales sp	Acidimicrobiales sp	-1.18003						-1.00013	0.00883386			-1.46259	0.000286531			-1.07737	0.00472978
944435	Bacteria	Proteobacteria	Deltaproteobacteria	Myxococcales	Haliangiaceae	Haliangiaceae sp	Haliangiaceae sp	-1.1801												-1.1801	0.00895719
New.CleanUp.ReferenceOTU434	Bacteria	Proteobacteria	Deltaproteobacteria	MIZ46	MIZ46 sp	MIZ46 sp	MIZ46 sp	-1.18018				-1.18018	0.0445014
12290	Bacteria	Actinobacteria	Actinobacteria	Actinomycetales	Microbacteriaceae	Microbacteriaceae sp	Microbacteriaceae sp	-1.1813								-1.1813	0.0262047
New.CleanUp.ReferenceOTU2325	Bacteria	Actinobacteria	Thermoleophilia	Solirubrobacterales	Solirubrobacterales sp	Solirubrobacterales sp	Solirubrobacterales sp	-1.18376																-1.18376	0.0377067
New.CleanUp.ReferenceOTU266	Bacteria	Chloroflexi	Chloroflexi sp	Chloroflexi sp	Chloroflexi sp	Chloroflexi sp	Chloroflexi sp	-1.18427	8.34771	-1.31671	0.000640418					-1.12105	0.00314341	-1.08479	0.00633785	-1.49533	0.000182905			-0.903482	0.017857
New.CleanUp.ReferenceOTU234	Bacteria	Chloroflexi	TK17	TK17 sp	TK17 sp	TK17 sp	TK17 sp	-1.188	10.4572	-1.09538	0.00597325	-1.0626	0.00994344	-1.36761	0.000653943			-1.04126	0.0122885	-1.38538	0.000579455	-1.25333	0.0018226	-1.11041	0.00533662
New.CleanUp.ReferenceOTU1337	Bacteria	Proteobacteria	Alphaproteobacteria	Rhizobiales	Hyphomicrobiaceae	Hyphomicrobiaceae sp	Hyphomicrobiaceae sp	-1.1882	6.25857	-1.19157	0.010269					-1.34294	0.00383254			-1.03009	0.0283786
New.CleanUp.ReferenceOTU261	Bacteria	Verrucomicrobia	[Pedosphaerae]	[Pedosphaerales]	[Pedosphaerales] sp	[Pedosphaerales] sp	[Pedosphaerales] sp	-1.18908				-1.24372	0.016887			-0.998417	0.0400866							-1.32509	0.0077564
New.CleanUp.ReferenceOTU394	Bacteria	Acidobacteria	Solibacteres	Solibacterales	Solibacteraceae	Candidatus Solibacter	Candidatus Solibacter sp	-1.18979										-1.18979	0.0300468
1072854	Bacteria	Actinobacteria	Actinobacteria	Actinomycetales	Actinomycetales sp	Actinomycetales sp	Actinomycetales sp	-1.19106	9.0981	-1.13899	0.00388056	-1.15796	0.00450497			-1.2833	0.00106426	-1.23962	0.00231427	-1.15964	0.00361558	-1.31892	0.000946315	-1.039	0.00843625
New.CleanUp.ReferenceOTU73	Bacteria	Chloroflexi	SHA-26	SHA-26 sp	SHA-26 sp	SHA-26 sp	SHA-26 sp	-1.19124	23.6711	-0.82289	0.00200975	-1.57125	5.75499e-09	-1.11078	2.5493e-05	-1.34268	3.20366e-07	-0.946096	0.000489523	-1.58344	3.92704e-09	-0.959403	0.000311731	-1.1934	4.92624e-06
New.CleanUp.ReferenceOTU1093	Bacteria	Proteobacteria	Deltaproteobacteria	NB1-j	NB1-j sp	NB1-j sp	NB1-j sp	-1.19234	12.8048	-1.12358	0.000434364	-1.3233	5.65312e-05	-1.84897	2.94565e-08	-0.876697	0.00566544	-1.46288	1.01497e-05	-0.885681	0.00611195	-1.31449	4.64768e-05	-0.703153	0.0306678
562566	Bacteria	Actinobacteria	Thermoleophilia	Gaiellales	Gaiellaceae	Gaiellaceae sp	Gaiellaceae sp	-1.19252	12.4788	-1.19471	0.00158959					-1.55819	4.34826e-05	-0.836879	0.0367843	-1.11606	0.00347125			-1.25676	0.000884895
565862	Bacteria	Actinobacteria	Thermoleophilia	Gaiellales	Gaiellaceae	Gaiellaceae sp	Gaiellaceae sp	-1.19365								-1.19365	0.0335209
New.CleanUp.ReferenceOTU122	Bacteria	Verrucomicrobia	[Pedosphaerae]	[Pedosphaerales]	[Pedosphaerales] sp	[Pedosphaerales] sp	[Pedosphaerales] sp	-1.19513														-1.19513	0.000187545
New.CleanUp.ReferenceOTU164	Bacteria	Actinobacteria	Thermoleophilia	Solirubrobacterales	Solirubrobacterales sp	Solirubrobacterales sp	Solirubrobacterales sp	-1.197	18.7156	-1.14212	0.00539813					-1.33223	0.000995651			-0.977036	0.0186194			-1.33661	0.00106246
4323749	Bacteria	Proteobacteria	Alphaproteobacteria	Rhodospirillales	Rhodospirillales sp	Rhodospirillales sp	Rhodospirillales sp	-1.20026	8.51064	-1.38253	0.00633622					-1.01799	0.0420581
2618782	Bacteria	Chloroflexi	TK10	AKYG885	Dolo_23	Dolo_23 sp	Dolo_23 sp	-1.20279																-1.20279	0.032671
4445338	Bacteria	Proteobacteria	Deltaproteobacteria	Myxococcales	Nannocystaceae	Plesiocystis	Plesiocystis sp	-1.20286	5.13442	-1.0107	0.0425626	-1.60268	0.00232546	-0.99913	0.0497941	-1.04732	0.0324808	-1.27451	0.0142339	-1.09519	0.0291423	-1.39051	0.00602271
996635	Bacteria	Actinobacteria	Actinobacteria	Actinomycetales	Actinomycetales sp	Actinomycetales sp	Actinomycetales sp	-1.20407								-1.20407	0.0102279
New.CleanUp.ReferenceOTU9266	Bacteria	Verrucomicrobia	[Pedosphaerae]	[Pedosphaerales]	[Pedosphaerales] sp	[Pedosphaerales] sp	[Pedosphaerales] sp	-1.20542				-0.967102	0.0330061	-1.24538	0.00510424	-1.32697	0.00256719	-1.21591	0.00737501			-1.27173	0.00408973
New.CleanUp.ReferenceOTU477	Bacteria	Actinobacteria	Acidimicrobiia	Acidimicrobiales	Acidimicrobiales sp	Acidimicrobiales sp	Acidimicrobiales sp	-1.20672	3.512	-1.25993	0.0158467	-1.07366	0.0499862	-1.22609	0.0213829							-1.26721	0.0174131
831877	Bacteria	Chloroflexi	Chloroflexi sp	Chloroflexi sp	Chloroflexi sp	Chloroflexi sp	Chloroflexi sp	-1.20688	13.6814	-1.0703	0.012885					-1.67597	8.39638e-05			-0.90683	0.0376616			-1.1744	0.00612628
New.CleanUp.ReferenceOTU71	Bacteria	Acidobacteria	iii1-8	DS-18	DS-18 sp	DS-18 sp	DS-18 sp	-1.20719	32.3484	-1.10114	0.000245311	-1.48882	7.60418e-07	-1.83948	6.09444e-10	-1.07585	0.000304162	-1.40926	3.25031e-06	-0.936254	0.00201449	-0.953428	0.00186454	-0.853255	0.00535114
New.CleanUp.ReferenceOTU543	Bacteria	Chlamydiae	Chlamydiia	Chlamydiales	Parachlamydiaceae	Candidatus Protochlamydia	Candidatus Protochlamydia sp	-1.20727	8.80786	-1.07489	0.00971481			-0.997458	0.0183019	-1.54945	0.000240334
New.CleanUp.ReferenceOTU362	Bacteria	Acidobacteria	Sva0725	Sva0725	Sva0725 sp	Sva0725 sp	Sva0725 sp	-1.21204						-1.16691	0.0201608			-1.21025	0.0193492	-1.25897	0.0123319
1126195	Bacteria	Actinobacteria	Acidimicrobiia	Acidimicrobiales	Acidimicrobiales sp	Acidimicrobiales sp	Acidimicrobiales sp	-1.21551				-1.2555	0.0424964			-1.1567	0.0440052							-1.23432	0.0338858
219282	Bacteria	Proteobacteria	Betaproteobacteria	Ellin6067	Ellin6067 sp	Ellin6067 sp	Ellin6067 sp	-1.21781						-1.25263	0.0104511			-1.14116	0.0229075			-1.25963	0.0100513
574623	Bacteria	Acidobacteria	Acidobacteria sp	Acidobacteria sp	Acidobacteria sp	Acidobacteria sp	Acidobacteria sp	-1.21888	23.9963	-1.20386	1.43395e-05	-1.23654	1.18325e-05	-1.4854	9.91442e-08	-1.10524	6.51295e-05	-1.38355	1.06131e-06	-0.900111	0.00138397	-1.37421	8.21143e-07	-1.06216	0.000129998
819455	Bacteria	Proteobacteria	Deltaproteobacteria	Deltaproteobacteria sp	Deltaproteobacteria sp	Deltaproteobacteria sp	Deltaproteobacteria sp	-1.21962						-1.09131	0.0174815			-1.34792	0.00431369
904196	Bacteria	Actinobacteria	Thermoleophilia	Solirubrobacterales	Conexibacteraceae	Conexibacteraceae sp	Conexibacteraceae sp	-1.22022	9.53682	-0.988975	0.00474891	-0.812853	0.0277826	-1.10557	0.00179153	-1.49116	2.90537e-05			-1.65416	7.55628e-06	-0.802463	0.0267869	-1.68635	2.64896e-06
550245	Bacteria	Proteobacteria	Deltaproteobacteria	Syntrophobacterales	Syntrophobacteraceae	Syntrophobacteraceae sp	Syntrophobacteraceae sp	-1.22669								-1.22669	0.0372623
343242	Bacteria	Actinobacteria	Actinobacteria	Actinomycetales	Nocardiaceae	Rhodococcus	Rhodococcus sp	-1.22849	8.47448	-1.22849	0.00273011
1107327	Bacteria	Firmicutes	Clostridia	Clostridiales	Lachnospiraceae	Coprococcus	Coprococcus sp	-1.23093								-1.23093	0.0238572
1111437	Bacteria	Proteobacteria	Betaproteobacteria	Betaproteobacteria sp	Betaproteobacteria sp	Betaproteobacteria sp	Betaproteobacteria sp	-1.23128	11.8366	-0.977667	0.00672376	-1.02478	0.00596947	-1.81404	1.08445e-06			-1.68768	7.69083e-06	-0.829973	0.0233866	-1.22509	0.000749259	-1.05974	0.00333988
New.CleanUp.ReferenceOTU410	Bacteria	Proteobacteria	Deltaproteobacteria	Myxococcales	Myxococcales sp	Myxococcales sp	Myxococcales sp	-1.23131				-1.24104	0.00170049	-1.73838	1.45444e-05	-0.87941	0.0190858	-1.35276	0.000642724	-1.36884	0.000486572	-1.09898	0.00418007	-0.939727	0.0127285
950668	Bacteria	Proteobacteria	Deltaproteobacteria	Myxococcales	Myxococcales sp	Myxococcales sp	Myxococcales sp	-1.23368	61.9642	-1.13726	9.54481e-09	-1.25554	3.19486e-10	-1.25017	2.18325e-10	-1.24609	2.40312e-10	-1.12404	2.54635e-08	-1.34274	1.20242e-11	-1.23761	3.98949e-10	-1.27603	8.53647e-11
137235	Bacteria	Proteobacteria	Deltaproteobacteria	Myxococcales	Myxococcales sp	Myxococcales sp	Myxococcales sp	-1.23614	11.0096	-1.25357	0.000402029	-1.1375	0.00182043	-1.48175	3.44177e-05	-1.03593	0.00314232	-1.3237	0.000279513	-1.27042	0.000390537	-1.21712	0.000643254	-1.16911	0.000928352
237634	Bacteria	Verrucomicrobia	[Pedosphaerae]	[Pedosphaerales]	[Pedosphaerales] sp	[Pedosphaerales] sp	[Pedosphaerales] sp	-1.23653	24.5887	-1.07012	7.16105e-05	-1.08775	7.36928e-05	-1.8064	3.42458e-11	-0.994843	0.000204936	-1.25547	4.68439e-06	-0.869634	0.00142471	-1.51074	2.27565e-08	-1.29727	1.12679e-06
539496	Bacteria	Proteobacteria	Deltaproteobacteria	Myxococcales	Myxococcales sp	Myxococcales sp	Myxococcales sp	-1.23691	9.20446	-1.45816	6.35744e-06	-1.28125	8.98011e-05	-1.02634	0.00120831	-1.33831	2.84102e-05	-1.1831	0.000278205	-1.43904	1.26706e-05	-1.12299	0.000401369	-1.04604	0.00084472
New.CleanUp.ReferenceOTU345	Bacteria	Proteobacteria	Deltaproteobacteria	Myxococcales	Haliangiaceae	Haliangiaceae sp	Haliangiaceae sp	-1.23788				-1.28503	0.0300623					-1.19073	0.0423864
2390288	Bacteria	Actinobacteria	Actinobacteria	Actinomycetales	Micromonosporaceae	Micromonosporaceae sp	Micromonosporaceae sp	-1.23891												-1.23891	0.021297
3979725	Bacteria	Actinobacteria	Actinobacteria	Actinomycetales	Cellulomonadaceae	Cellulomonas	Cellulomonas sp	-1.2414	10.4469	-1.31124	5.48189e-05	-1.15259	0.000528622	-0.81395	0.0130484	-1.30668	5.48494e-05	-1.00014	0.00259458	-1.45699	1.25328e-05	-1.41023	1.7219e-05	-1.47939	5.1855e-06
New.CleanUp.ReferenceOTU826	Bacteria	Chlamydiae	Chlamydiia	Chlamydiales	Parachlamydiaceae	Candidatus Protochlamydia	Candidatus Protochlamydia sp	-1.24306	4.89588	-1.36017	0.00386978					-1.25567	0.00685931			-1.19063	0.0124131	-1.16575	0.0134333
1115374	Bacteria	Proteobacteria	Alphaproteobacteria	Alphaproteobacteria sp	Alphaproteobacteria sp	Alphaproteobacteria sp	Alphaproteobacteria sp	-1.24597						-1.24597	0.0241901
955577	Bacteria	Actinobacteria	Acidimicrobiia	Acidimicrobiales	Acidimicrobiales sp	Acidimicrobiales sp	Acidimicrobiales sp	-1.24737														-1.24737	0.0448966
New.CleanUp.ReferenceOTU1295	Bacteria	Firmicutes	Bacilli	Bacillales	Paenibacillaceae	Paenibacillus	Paenibacillus sp	-1.24793								-1.24793	0.0235046
4405719	Bacteria	Proteobacteria	Deltaproteobacteria	Myxococcales	Myxococcales sp	Myxococcales sp	Myxococcales sp	-1.25066														-1.25066	0.0442059
New.CleanUp.ReferenceOTU342	Bacteria	Acidobacteria	Solibacteres	Solibacterales	Solibacterales sp	Solibacterales sp	Solibacterales sp	-1.25446																-1.25446	0.0284561
136719	Bacteria	Chlamydiae	Chlamydiia	Chlamydiales	Parachlamydiaceae	Candidatus Protochlamydia	Candidatus Protochlamydia sp	-1.25825	6.35015	-1.21269	0.00364617					-1.3038	0.00191221
New.CleanUp.ReferenceOTU211	Bacteria	Chloroflexi	TK10	B07_WMSP1	B07_WMSP1 sp	B07_WMSP1 sp	B07_WMSP1 sp	-1.25849	16.3958	-1.23989	9.30798e-06	-1.39941	1.07548e-06	-0.953497	0.000693068	-1.62217	1.08742e-08	-0.966027	0.000767526	-1.51855	1.17526e-07	-0.990171	0.000430557	-1.37824	7.2758e-07
569190	Bacteria	Verrucomicrobia	[Pedosphaerae]	[Pedosphaerales]	[Pedosphaerales] sp	[Pedosphaerales] sp	[Pedosphaerales] sp	-1.25864	22.0383	-0.967727	0.00651946	-1.04177	0.00426545	-1.4791	2.44388e-05			-1.48397	3.27188e-05			-1.50786	1.86613e-05	-1.0714	0.00251027
4437411	Bacteria	Actinobacteria	MB-A2-108	0319-7L14	0319-7L14 sp	0319-7L14 sp	0319-7L14 sp	-1.25916	8.24523	-0.95455	0.0131668	-1.5851	8.12634e-05	-1.67233	2.44388e-05	-1.01573	0.0076004	-1.27946	0.0012726	-1.22934	0.00163328	-1.1894	0.0021988	-1.14733	0.00281485
New.CleanUp.ReferenceOTU237	Bacteria	Chlamydiae	Chlamydiia	Chlamydiia sp	Chlamydiia sp	Chlamydiia sp	Chlamydiia sp	-1.25928								-1.25928	0.0119158
New.CleanUp.ReferenceOTU2831	Bacteria	Actinobacteria	Acidimicrobiia	Acidimicrobiales	Iamiaceae	Iamia	Iamia sp	-1.25987	4.87167	-1.75152	0.000157991	-0.970196	0.0344835	-1.32612	0.00308901	-1.28609	0.00332667	-0.964248	0.034241			-1.53492	0.000714865	-0.986022	0.0229202
4429884	Bacteria	Proteobacteria	Alphaproteobacteria	Rhizobiales	Hyphomicrobiaceae	Rhodoplanes	Rhodoplanes sp	-1.26317	3.00072	-1.26317	0.0322169
590281	Bacteria	Acidobacteria	[Chloracidobacteria]	RB41	RB41 sp	RB41 sp	RB41 sp	-1.26445										-1.26445	0.00400264
695452	Bacteria	Actinobacteria	Actinobacteria	Actinomycetales	Microbacteriaceae	Microbacterium	Microbacterium sp	-1.26832																-1.26832	0.00292824
1045797	Bacteria	Actinobacteria	Actinobacteria	Actinomycetales	Microbacteriaceae	Microbacteriaceae sp	Microbacteriaceae sp	-1.26901								-1.26901	0.00371995
633828	Bacteria	Acidobacteria	Acidobacteria sp	Acidobacteria sp	Acidobacteria sp	Acidobacteria sp	Acidobacteria sp	-1.27187						-1.65161	0.000602404	-1.03554	0.0218959	-1.12847	0.0183191
New.CleanUp.ReferenceOTU464	Bacteria	Proteobacteria	Betaproteobacteria	Burkholderiales	Oxalobacteraceae	Oxalobacteraceae sp	Oxalobacteraceae sp	-1.27208										-1.48231	0.00655768			-1.06184	0.0466156
538093	Bacteria	Actinobacteria	Actinobacteria	Actinomycetales	Pseudonocardiaceae	Actinomycetospora	Actinomycetospora sp	-1.27213	14.5456	-1.07776	0.01047					-1.70562	4.61632e-05			-0.976726	0.0211828			-1.32843	0.00146733
1138216	Bacteria	Actinobacteria	Acidimicrobiia	Acidimicrobiales	C111	C111 sp	C111 sp	-1.27243	3.36734	-1.11178	0.0431101					-1.08469	0.0454492	-1.62081	0.00737505
217880	Bacteria	Actinobacteria	Thermoleophilia	Solirubrobacterales	Solirubrobacterales sp	Solirubrobacterales sp	Solirubrobacterales sp	-1.27767	7.59368	-1.5369	0.000222114	-1.52685	0.000368356	-1.67795	6.78868e-05	-0.959795	0.0182701	-1.24656	0.00340249	-0.835146	0.0461096	-1.25069	0.00262128	-1.1875	0.00381976
4438759	Bacteria	Verrucomicrobia	[Pedosphaerae]	[Pedosphaerales]	Ellin517	Ellin517 sp	Ellin517 sp	-1.28283										-1.42384	0.0110303			-1.14182	0.0388179
255057	Bacteria	WS3	PRR-12	LD1-PA13	LD1-PA13 sp	LD1-PA13 sp	LD1-PA13 sp	-1.28388				-1.28388	0.0264206
536444	Bacteria	Proteobacteria	Deltaproteobacteria	Myxococcales	Haliangiaceae	Haliangiaceae sp	Haliangiaceae sp	-1.28626														-1.28626	0.00663609
New.CleanUp.ReferenceOTU705	Bacteria	Proteobacteria	Deltaproteobacteria	Spirobacillales	Spirobacillales sp	Spirobacillales sp	Spirobacillales sp	-1.28712				-1.28712	0.0227214
New.CleanUp.ReferenceOTU274	Bacteria	Chloroflexi	Chloroflexi sp	Chloroflexi sp	Chloroflexi sp	Chloroflexi sp	Chloroflexi sp	-1.28801								-1.28801	0.0141359
547926	Bacteria	Proteobacteria	Deltaproteobacteria	Myxococcales	Myxococcales sp	Myxococcales sp	Myxococcales sp	-1.28832	4.70078	-1.19131	0.0376524													-1.38534	0.0152706
113142	Bacteria	Bacteroidetes	Bacteroidia	Bacteroidales	Bacteroidales sp	Bacteroidales sp	Bacteroidales sp	-1.29106	5.30131	-1.29106	0.0251492
538512	Bacteria	Proteobacteria	Betaproteobacteria	A21b	EB1003	EB1003 sp	EB1003 sp	-1.29403				-1.25144	0.0264976	-1.50151	0.00686066			-1.4864	0.00886371	-1.13062	0.0376616	-1.10017	0.0442059
1110212	Bacteria	Proteobacteria	Alphaproteobacteria	Rhodobacterales	Hyphomonadaceae	Hyphomonadaceae sp	Hyphomonadaceae sp	-1.29822										-1.29822	0.0492027
313728	Bacteria	Proteobacteria	Deltaproteobacteria	MIZ46	MIZ46 sp	MIZ46 sp	MIZ46 sp	-1.30071				-1.30071	0.0321374
824617	Bacteria	Verrucomicrobia	[Pedosphaerae]	[Pedosphaerales]	Ellin515	Ellin515 sp	Ellin515 sp	-1.30266										-1.1202	0.0261605					-1.48513	0.00244957
364646	Bacteria	Proteobacteria	Deltaproteobacteria	Myxococcales	Myxococcales sp	Myxococcales sp	Myxococcales sp	-1.30382						-1.2522	0.00972831	-1.18936	0.0117529	-1.05792	0.0340154	-1.62403	0.00113499	-1.39558	0.00408973
728568	Bacteria	Verrucomicrobia	[Pedosphaerae]	[Pedosphaerales]	Ellin517	Ellin517 sp	Ellin517 sp	-1.30575	13.7214	-1.12344	0.00137664	-1.152	0.00142847	-1.40459	6.73352e-05			-1.73323	2.23962e-06	-1.05914	0.00276886	-1.36212	0.000116108
New.CleanUp.ReferenceOTU641	Bacteria	Chlamydiae	Chlamydiia	Chlamydiales	Chlamydiales sp	Chlamydiales sp	Chlamydiales sp	-1.30646	4.40255	-1.13897	0.0116486			-1.22996	0.00788884	-1.96247	9.99702e-05							-0.894447	0.0459751
New.CleanUp.ReferenceOTU3171	Bacteria	Actinobacteria	Thermoleophilia	Gaiellales	Gaiellaceae	Gaiellaceae sp	Gaiellaceae sp	-1.30741	3.0816	-1.37098	0.0259463									-1.24384	0.0465308
760229	Bacteria	Actinobacteria	Actinobacteria	Actinomycetales	Nocardioidaceae	Nocardioidaceae sp	Nocardioidaceae sp	-1.31109								-1.31109	0.025286
610807	Bacteria	Chloroflexi	TK10	AKYG885	AKYG885 sp	AKYG885 sp	AKYG885 sp	-1.3111												-1.3111	0.00259505
250533	Bacteria	Acidobacteria	Acidobacteria-5	Acidobacteria-5 sp	Acidobacteria-5 sp	Acidobacteria-5 sp	Acidobacteria-5 sp	-1.314	12.3504	-1.48251	5.22099e-07	-1.12968	0.000143166	-1.53339	2.54353e-07	-1.38742	2.0464e-06	-1.21056	4.71688e-05	-1.32171	8.19424e-06	-1.23092	2.49488e-05	-1.21581	2.42996e-05
New.CleanUp.ReferenceOTU359	Bacteria	Acidobacteria	Solibacteres	Solibacterales	Solibacteraceae	Candidatus Solibacter	Candidatus Solibacter sp	-1.31453				-1.00015	0.025664	-0.942121	0.0304287			-1.62245	0.000464283	-1.65355	0.000387038			-1.35439	0.0018069
1070143	Bacteria	Proteobacteria	Deltaproteobacteria	Myxococcales	Myxococcales sp	Myxococcales sp	Myxococcales sp	-1.31584	4.87627	-1.31584	0.0219649
547579	Bacteria	Chlamydiae	Chlamydiia	Chlamydiales	Parachlamydiaceae	Candidatus Protochlamydia	Candidatus Protochlamydia sp	-1.31629	4.01243	-1.31629	0.0297545
211950	Bacteria	Gemmatimonadetes	Gemmatimonadetes	Gemmatimonadetes sp	Gemmatimonadetes sp	Gemmatimonadetes sp	Gemmatimonadetes sp	-1.31653												-1.50971	0.00277714	-1.16637	0.022643	-1.2735	0.0106419
New.CleanUp.ReferenceOTU635	Bacteria	Proteobacteria	Deltaproteobacteria	Bdellovibrionales	Bdellovibrionaceae	Bdellovibrio	Bdellovibrio sp	-1.31875				-1.31875	0.024783
New.CleanUp.ReferenceOTU458	Bacteria	Proteobacteria	Deltaproteobacteria	Myxococcales	Myxococcales sp	Myxococcales sp	Myxococcales sp	-1.31877				-1.22492	0.0376202	-1.72205	0.00287191			-1.31095	0.025215	-1.16189	0.0402342	-1.17403	0.0411308
312923	Bacteria	Elusimicrobia	Elusimicrobia	IIb	IIb sp	IIb sp	IIb sp	-1.31904	3.18558	-1.39485	0.0149504	-1.42046	0.0187052			-1.29079	0.0223431							-1.17006	0.0384002
New.CleanUp.ReferenceOTU221	Bacteria	Actinobacteria	Nitriliruptoria	Euzebyales	Euzebyaceae	Euzebya	Euzebya sp	-1.32123				-1.49978	0.00379961			-1.25728	0.00974897			-1.20698	0.0152878	-1.23406	0.0131962	-1.40807	0.00433222
1122126	Bacteria	Proteobacteria	Gammaproteobacteria	Alteromonadales	211ds20	211ds20 sp	211ds20 sp	-1.32312						-1.76622	0.000852899			-1.0416	0.0452454					-1.16154	0.0188771
950120	Bacteria	Proteobacteria	Deltaproteobacteria	Myxococcales	Haliangiaceae	Haliangiaceae sp	Haliangiaceae sp	-1.32434	6.06637	-1.37695	0.00103844	-1.44247	0.000943988	-1.80613	3.8026e-05	-0.808255	0.0495078	-1.38135	0.00140882	-1.39407	0.00113235	-1.26583	0.00268003	-1.11963	0.00688569
732929	Bacteria	Proteobacteria	Alphaproteobacteria	Rhizobiales	Hyphomicrobiaceae	Rhodoplanes	Rhodoplanes sp	-1.32455	3.75165	-1.26614	0.0311569									-1.38297	0.0209952
New.CleanUp.ReferenceOTU330	Bacteria	Proteobacteria	Deltaproteobacteria	Myxococcales	Myxococcales sp	Myxococcales sp	Myxococcales sp	-1.3258	5.59013	-1.26836	0.00293972	-1.01204	0.0226559	-1.37281	0.00156323	-1.13093	0.00719811			-1.60819	0.000346708	-1.74331	9.7861e-05	-1.14498	0.00679625
4413716	Bacteria	Chloroflexi	S085	S085 sp	S085 sp	S085 sp	S085 sp	-1.32609	10.2548	-0.94773	0.0208838	-1.17687	0.00486422	-1.23102	0.00258331	-1.12643	0.00493537	-1.9754	3.49956e-06	-1.73605	2.68102e-05	-1.16135	0.00469482	-1.25387	0.0019262
New.CleanUp.ReferenceOTU628	Bacteria	Actinobacteria	Acidimicrobiia	Acidimicrobiales	Acidimicrobiales sp	Acidimicrobiales sp	Acidimicrobiales sp	-1.32619				-1.05418	0.0374267	-1.28721	0.00918048	-1.3277	0.00622569	-1.44033	0.00496655	-1.66561	0.00157365	-1.19424	0.0148913	-1.31408	0.00665334
1111373	Bacteria	Proteobacteria	Alphaproteobacteria	Rhizobiales	Hyphomicrobiaceae	Hyphomicrobiaceae sp	Hyphomicrobiaceae sp	-1.32729	5.28763	-1.65094	0.000542047					-0.997468	0.0286559			-1.55217	0.00133731	-0.992008	0.0363168	-1.44388	0.00199249
325609	Bacteria	Verrucomicrobia	[Spartobacteria]	[Chthoniobacterales]	[Chthoniobacteraceae]	Chthoniobacter	Chthoniobacter sp	-1.32996						-1.32996	0.0406634
876717	Bacteria	Actinobacteria	Thermoleophilia	Solirubrobacterales	Patulibacteraceae	Patulibacteraceae sp	Patulibacteraceae sp	-1.3344	4.48994	-1.20322	0.0104066	-1.20603	0.014154			-1.842	0.000258926			-1.06473	0.025415			-1.35604	0.00424851
New.CleanUp.ReferenceOTU310	Bacteria	Planctomycetes	vadinHA49	DH61	DH61 sp	DH61 sp	DH61 sp	-1.33446				-1.59115	0.0026382			-1.19832	0.0174237	-1.28078	0.0160205					-1.26758	0.0126929
New.CleanUp.ReferenceOTU2707	Bacteria	Gemmatimonadetes	Gemm-1	Gemm-1 sp	Gemm-1 sp	Gemm-1 sp	Gemm-1 sp	-1.33636						-1.33636	0.0387183
New.CleanUp.ReferenceOTU1271	Bacteria	Actinobacteria	Thermoleophilia	Gaiellales	Gaiellaceae	Gaiellaceae sp	Gaiellaceae sp	-1.34009	6.60898	-1.33706	0.0142296					-1.2941	0.0162174			-1.38913	0.0118473
691992	Bacteria	Firmicutes	Bacilli	Bacillales	Bacillales sp	Bacillales sp	Bacillales sp	-1.346								-1.30301	0.0351705							-1.38898	0.0265888
4458848	Bacteria	Proteobacteria	Deltaproteobacteria	Myxococcales	0319-6G20	0319-6G20 sp	0319-6G20 sp	-1.34702						-1.34702	0.0172534
New.CleanUp.ReferenceOTU354	Bacteria	Planctomycetes	C6	d113	d113 sp	d113 sp	d113 sp	-1.34819												-1.34819	0.0273538
4349251	Bacteria	Bacteroidetes	Cytophagia	Cytophagales	Cytophagaceae	Cytophagaceae sp	Cytophagaceae sp	-1.34838	12.6938	-1.49195	1.08376e-05	-1.17446	0.000699668	-1.90979	4.3779e-08	-0.857838	0.010767	-1.65754	2.23962e-06	-0.905012	0.00791995	-1.61806	2.252e-06	-1.17242	0.000494337
172636	Bacteria	Planctomycetes	C6	d113	d113 sp	d113 sp	d113 sp	-1.34863	9.85692	-1.61587	1.49113e-07	-1.16687	0.000118911	-1.90003	2.88224e-09	-0.983955	0.000712849	-1.48848	1.63919e-06	-1.28514	2.23668e-05	-1.29322	1.50762e-05	-1.05551	0.000298434
891664	Bacteria	Bacteroidetes	Cytophagia	Cytophagales	Cytophagaceae	Cytophagaceae sp	Cytophagaceae sp	-1.35089				-1.39276	0.00721858	-1.10128	0.0294397			-1.12546	0.0301381			-1.78408	0.000572482
113502	Bacteria	Chloroflexi	TK10	AKYG885	Dolo_23	Dolo_23 sp	Dolo_23 sp	-1.35338				-1.23782	0.0246358			-1.76135	0.00122605			-1.06096	0.0458913
562287	Bacteria	Proteobacteria	Deltaproteobacteria	Spirobacillales	Spirobacillales sp	Spirobacillales sp	Spirobacillales sp	-1.35563	3.04583	-1.35563	0.0414879
New.CleanUp.ReferenceOTU6950	Bacteria	Actinobacteria	Thermoleophilia	Solirubrobacterales	Solirubrobacteraceae	Solirubrobacteraceae sp	Solirubrobacteraceae sp	-1.3557				-1.39883	0.0078106			-1.22464	0.0132339			-1.44365	0.00541835
860553	Bacteria	Proteobacteria	Alphaproteobacteria	Rhodospirillales	Rhodospirillales sp	Rhodospirillales sp	Rhodospirillales sp	-1.35639	6.56059	-1.35639	0.0243081
New.CleanUp.ReferenceOTU600	Bacteria	Gemmatimonadetes	Gemm-2	Gemm-2 sp	Gemm-2 sp	Gemm-2 sp	Gemm-2 sp	-1.36099				-1.27173	0.0448657							-1.46516	0.0175041			-1.34608	0.0249876
New.CleanUp.ReferenceOTU739	Bacteria	Proteobacteria	Deltaproteobacteria	Spirobacillales	Spirobacillales sp	Spirobacillales sp	Spirobacillales sp	-1.36359				-1.3774	0.00567161			-1.56265	0.00127772	-1.34004	0.00699459	-1.30531	0.00731981			-1.23255	0.00907211
113228	Bacteria	Proteobacteria	Deltaproteobacteria	Myxococcales	Haliangiaceae	Haliangiaceae sp	Haliangiaceae sp	-1.36699	3.38769	-1.30654	0.00830986	-1.98065	0.000486606	-1.73111	0.00107728	-1.10287	0.0230238	-1.08689	0.0338788	-1.32051	0.0097288			-1.04033	0.0326498
579528	Bacteria	Verrucomicrobia	[Pedosphaerae]	[Pedosphaerales]	OPB35	OPB35 sp	OPB35 sp	-1.36751				-1.36751	0.0401542
New.CleanUp.ReferenceOTU247	Bacteria	Chloroflexi	TK10	TK10 sp	TK10 sp	TK10 sp	TK10 sp	-1.36802	5.93227	-1.20173	0.0145088	-1.13566	0.027413					-1.63512	0.0015481	-1.49954	0.00295577
186887	Bacteria	Chloroflexi	TK10	AKYG885	5B-12	5B-12 sp	5B-12 sp	-1.36832	9.33952	-0.775299	0.0094118	-1.18564	0.000129154	-1.16739	0.000109321	-1.01875	0.000598601	-1.77729	5.96505e-08	-2.06679	2.10535e-09	-1.49295	1.41551e-06	-1.46242	1.53537e-06
1016118	Bacteria	Proteobacteria	Deltaproteobacteria	Myxococcales	Myxococcales sp	Myxococcales sp	Myxococcales sp	-1.37039	3.19382	-1.28951	0.0293748					-1.58548	0.00887288							-1.23619	0.0353763
New.CleanUp.ReferenceOTU102	Bacteria	Chloroflexi	SHA-26	SHA-26 sp	SHA-26 sp	SHA-26 sp	SHA-26 sp	-1.37231	25.1957	-1.54766	3.44193e-09	-1.41334	9.5295e-08	-1.14755	1.13557e-05	-1.51371	6.30112e-09	-1.10843	3.27188e-05	-2.0819	2.31128e-14	-0.909435	0.000625178	-1.25649	1.19909e-06
New.CleanUp.ReferenceOTU420	Bacteria	Chlorobi	Chlorobi sp	Chlorobi sp	Chlorobi sp	Chlorobi sp	Chlorobi sp	-1.37246						-1.37246	0.044415
New.CleanUp.ReferenceOTU1544	Bacteria	Proteobacteria	Betaproteobacteria	MND1	MND1 sp	MND1 sp	MND1 sp	-1.37406	4.10607	-1.72858	0.000275046	-0.928718	0.0494612	-1.55855	0.000913309	-0.935074	0.034315	-1.34155	0.00452288	-1.61055	0.000826952	-1.66987	0.000425445	-1.21963	0.0066146
896552	Bacteria	Proteobacteria	Deltaproteobacteria	Myxococcales	Myxococcales sp	Myxococcales sp	Myxococcales sp	-1.37506				-1.45275	0.00380979	-1.25285	0.00917959	-1.16828	0.0122965	-1.50074	0.00273899	-1.59967	0.00154782	-1.15214	0.0159604	-1.49899	0.00186871
812500	Bacteria	Planctomycetes	C6	d113	d113 sp	d113 sp	d113 sp	-1.37704	11.7522	-1.48996	1.90369e-06	-1.24772	8.22344e-05	-1.49469	1.97203e-06	-1.19939	9.65231e-05	-1.63221	4.74252e-07	-1.73913	9.02858e-08	-1.17929	0.000144993	-1.03395	0.000778702
New.CleanUp.ReferenceOTU161	Bacteria	Planctomycetes	Planctomycetes sp	Planctomycetes sp	Planctomycetes sp	Planctomycetes sp	Planctomycetes sp	-1.3771	24.0566	-1.28017	6.79306e-08	-1.35544	1.93148e-08	-1.67753	2.97551e-12	-1.04346	9.515e-06	-1.54761	2.2798e-10	-1.35117	1.70902e-08	-1.43632	1.67322e-09	-1.3251	1.7821e-08
New.CleanUp.ReferenceOTU750	Bacteria	Proteobacteria	Deltaproteobacteria	Bdellovibrionales	Bacteriovoracaceae	Bacteriovoracaceae sp	Bacteriovoracaceae sp	-1.37799																-1.37799	0.0258839
535402	Bacteria	Proteobacteria	Deltaproteobacteria	Myxococcales	Polyangiaceae	Polyangiaceae sp	Polyangiaceae sp	-1.38113	14.6839	-1.32536	2.73518e-08	-1.21976	4.54002e-07	-1.8178	5.96397e-13	-1.16163	7.94051e-07	-1.35534	3.2071e-08	-1.15254	1.61759e-06	-1.55119	1.80823e-10	-1.46543	8.51219e-10
New.CleanUp.ReferenceOTU282	Bacteria	Proteobacteria	Deltaproteobacteria	Myxococcales	Haliangiaceae	Haliangiaceae sp	Haliangiaceae sp	-1.38247				-1.35923	0.00173714	-1.47662	0.000523415	-1.24604	0.0025683	-1.49095	0.000626877	-1.24523	0.00329045	-1.80935	3.52885e-05	-1.04988	0.0111991
1101156	Bacteria	Proteobacteria	Deltaproteobacteria	Myxococcales	Haliangiaceae	Haliangiaceae sp	Haliangiaceae sp	-1.38623	11.9782	-1.10037	0.000341033	-1.6864	1.68307e-07	-1.66314	1.50687e-07	-1.09327	0.000334026	-1.54732	1.35915e-06	-1.64108	2.99244e-07	-1.35898	1.23429e-05	-0.999305	0.0011021
685744	Bacteria	Acidobacteria	Solibacteres	Solibacterales	Solibacterales sp	Solibacterales sp	Solibacterales sp	-1.3874																-1.3874	0.0116037
616219	Bacteria	Actinobacteria	MB-A2-108	0319-7L14	0319-7L14 sp	0319-7L14 sp	0319-7L14 sp	-1.38862	5.12845	-2.11332	1.22672e-05	-1.6598	0.000456723	-0.91361	0.0438374	-1.38649	0.00180047	-1.78204	0.000187359	-0.913816	0.0415574	-1.40695	0.00181657	-0.932925	0.0348877
112867	Bacteria	Chloroflexi	Ellin6529	Ellin6529 sp	Ellin6529 sp	Ellin6529 sp	Ellin6529 sp	-1.3932						-1.3932	0.0209665
1108040	Bacteria	Bacteroidetes	Cytophagia	Cytophagales	Cytophagaceae	Cytophagaceae sp	Cytophagaceae sp	-1.39383						-1.53996	0.00259364							-1.2477	0.0118707
859157	Bacteria	Actinobacteria	Acidimicrobiia	Acidimicrobiales	C111	C111 sp	C111 sp	-1.39388								-1.39388	0.0316669
552186	Bacteria	Verrucomicrobia	[Pedosphaerae]	[Pedosphaerales]	auto67_4W	auto67_4W sp	auto67_4W sp	-1.39495	25.7484	-1.24323	0.000151097	-1.35138	4.71375e-05	-1.95601	2.18354e-09	-0.964214	0.00337883	-1.69215	3.33057e-07	-1.00471	0.00244756	-1.73355	1.10211e-07	-1.21436	0.000211942
758197	Bacteria	Proteobacteria	Deltaproteobacteria	MIZ46	MIZ46 sp	MIZ46 sp	MIZ46 sp	-1.40415								-1.40415	0.00110511
4333253	Bacteria	Proteobacteria	Betaproteobacteria	Betaproteobacteria sp	Betaproteobacteria sp	Betaproteobacteria sp	Betaproteobacteria sp	-1.40445														-1.40445	0.0291635
547608	Bacteria	Acidobacteria	[Chloracidobacteria]	RB41	RB41 sp	RB41 sp	RB41 sp	-1.40565						-1.40565	0.0309986
New.CleanUp.ReferenceOTU888	Bacteria	Actinobacteria	Acidimicrobiia	Acidimicrobiales	Acidimicrobiales sp	Acidimicrobiales sp	Acidimicrobiales sp	-1.40955						-1.24038	0.0435541									-1.57872	0.0104316
New.CleanUp.ReferenceOTU908	Bacteria	Gemmatimonadetes	Gemm-5	Gemm-5 sp	Gemm-5 sp	Gemm-5 sp	Gemm-5 sp	-1.40978										-1.40978	0.0463345
New.CleanUp.ReferenceOTU435	Bacteria	Proteobacteria	Deltaproteobacteria	Myxococcales	Myxococcales sp	Myxococcales sp	Myxococcales sp	-1.41369										-1.55787	0.0168173					-1.26951	0.0339355
New.CleanUp.ReferenceOTU738	Bacteria	Proteobacteria	Deltaproteobacteria	Myxococcales	Myxococcales sp	Myxococcales sp	Myxococcales sp	-1.41669				-1.20336	0.010914	-1.61162	0.000614857	-1.36683	0.0026536			-1.7553	0.000295368			-1.14633	0.0113766
1073431	Bacteria	Firmicutes	Bacilli	Bacillales	Planococcaceae	Sporosarcina	Sporosarcina sp	-1.42178								-1.42178	0.0495078
915764	Bacteria	Proteobacteria	Deltaproteobacteria	Myxococcales	Myxococcales sp	Myxococcales sp	Myxococcales sp	-1.42483												-1.42483	0.0128497
904212	Bacteria	Actinobacteria	Acidimicrobiia	Acidimicrobiales	Acidimicrobiales sp	Acidimicrobiales sp	Acidimicrobiales sp	-1.4271								-1.91056	0.000685907			-1.22004	0.0217104			-1.15071	0.0258839
356045	Bacteria	Proteobacteria	Betaproteobacteria	Betaproteobacteria sp	Betaproteobacteria sp	Betaproteobacteria sp	Betaproteobacteria sp	-1.43391	4.90743	-1.0554	0.0207475	-1.57529	0.00114013	-1.87336	0.000109534	-1.30554	0.00407525			-1.37675	0.00332167	-1.74242	0.000258252	-1.10863	0.0144481
4461509	Bacteria	Proteobacteria	Deltaproteobacteria	Myxococcales	Polyangiaceae	Polyangiaceae sp	Polyangiaceae sp	-1.43422										-1.25873	0.0343777			-1.60971	0.00617439
New.CleanUp.ReferenceOTU306	Bacteria	Actinobacteria	Thermoleophilia	Solirubrobacterales	Solirubrobacterales sp	Solirubrobacterales sp	Solirubrobacterales sp	-1.4392								-1.3096	0.0298932			-1.56879	0.0140159
967505	Bacteria	Proteobacteria	Deltaproteobacteria	Bdellovibrionales	Bdellovibrionaceae	Bdellovibrio	Bdellovibrio sp	-1.43926				-1.29663	0.013575			-1.58189	0.00228355
4432754	Bacteria	Proteobacteria	Deltaproteobacteria	NB1-j	NB1-j sp	NB1-j sp	NB1-j sp	-1.43953	10.5187	-1.69623	9.46137e-06	-1.54097	7.40176e-05	-1.69099	1.0429e-05	-0.992389	0.00843567	-1.36521	0.000451147	-1.41511	0.000219037	-1.43107	0.000175459	-1.38427	0.0002468
1144682	Bacteria	Bacteroidetes	Sphingobacteriia	Sphingobacteriales	Sphingobacteriales sp	Sphingobacteriales sp	Sphingobacteriales sp	-1.44008				-1.70734	0.00795929											-1.17281	0.0471743
New.CleanUp.ReferenceOTU291	Bacteria	Chlamydiae	Chlamydiia	Chlamydiales	Parachlamydiaceae	Parachlamydiaceae sp	Parachlamydiaceae sp	-1.44033								-1.44033	0.00340859
4468934	Bacteria	Chloroflexi	TK10	AKYG885	Dolo_23	Dolo_23 sp	Dolo_23 sp	-1.44253	4.65476	-1.02875	0.0342229	-1.33744	0.0085244			-1.62075	0.00114084					-1.3152	0.00788043	-1.91053	0.000206643
802299	Bacteria	Planctomycetes	C6	d113	d113 sp	d113 sp	d113 sp	-1.44323	4.48087	-1.34117	0.0076114	-1.21453	0.0208663	-1.20995	0.0175861	-1.26329	0.0111133			-1.80399	0.000701046	-1.45268	0.00462077	-1.81702	0.000470886
New.CleanUp.ReferenceOTU199	Bacteria	Proteobacteria	Deltaproteobacteria	Myxococcales	Myxococcales sp	Myxococcales sp	Myxococcales sp	-1.44499	7.22276	-1.44017	0.000767266	-1.54636	0.000491162	-1.84857	2.84998e-05	-1.02426	0.0149645	-1.45105	0.000997037	-1.09002	0.011244	-1.71446	9.03854e-05
565375	Bacteria	Proteobacteria	Deltaproteobacteria	Myxococcales	Myxococcales sp	Myxococcales sp	Myxococcales sp	-1.44501	5.93729	-1.25802	0.0146243			-1.94318	0.00025965	-1.29704	0.0108303	-1.29604	0.0159144			-1.66615	0.00150378	-1.20966	0.0185683
567569	Bacteria	Actinobacteria	Thermoleophilia	Gaiellales	Gaiellaceae	Gaiellaceae sp	Gaiellaceae sp	-1.44526								-1.44526	0.0148563
806285	Bacteria	Proteobacteria	Alphaproteobacteria	Rhodospirillales	Rhodospirillaceae	Rhodospirillaceae sp	Rhodospirillaceae sp	-1.44564	2.73311	-1.31374	0.0336395			-1.80375	0.00602216									-1.21943	0.0467317
4321049	Bacteria	Proteobacteria	Deltaproteobacteria	Bdellovibrionales	Bdellovibrionaceae	Bdellovibrio	Bdellovibrio sp	-1.44989										-1.44989	0.00840182
New.CleanUp.ReferenceOTU1259	Bacteria	Planctomycetes	Planctomycetes sp	Planctomycetes sp	Planctomycetes sp	Planctomycetes sp	Planctomycetes sp	-1.45552				-1.29357	0.0488757	-1.45996	0.0233813					-1.52631	0.0200207			-1.54223	0.0144481
New.CleanUp.ReferenceOTU742	Bacteria	Proteobacteria	Deltaproteobacteria	MIZ46	MIZ46 sp	MIZ46 sp	MIZ46 sp	-1.45564												-1.45564	0.0477101
741312	Bacteria	Acidobacteria	[Chloracidobacteria]	RB41	RB41 sp	RB41 sp	RB41 sp	-1.45694										-1.37448	0.0370687			-1.50401	0.0205013	-1.49233	0.0180371
New.CleanUp.ReferenceOTU706	Bacteria	Bacteroidetes	[Saprospirae]	[Saprospirales]	Chitinophagaceae	Chitinophagaceae sp	Chitinophagaceae sp	-1.45723						-1.45723	0.0295276
New.CleanUp.ReferenceOTU317	Bacteria	Chloroflexi	Chloroflexi sp	Chloroflexi sp	Chloroflexi sp	Chloroflexi sp	Chloroflexi sp	-1.46222	7.06199	-1.57116	0.000620808	-1.27451	0.00680604	-1.23205	0.00763718	-1.74682	0.000153174			-1.61038	0.000538058	-1.35267	0.00338707	-1.44798	0.00149146
New.CleanUp.ReferenceOTU2829	Bacteria	Actinobacteria	Acidimicrobiia	Acidimicrobiales	Iamiaceae	Iamia	Iamia sp	-1.46417	3.24733	-1.32281	0.0133966			-1.45301	0.0084549	-1.38426	0.00977894	-1.18881	0.0323787			-1.97194	0.000765842
4332594	Bacteria	Actinobacteria	Actinobacteria	Actinomycetales	Cellulomonadaceae	Cellulomonas	Cellulomonas sp	-1.47057												-1.47057	0.0336832
219551	Bacteria	Proteobacteria	Betaproteobacteria	MND1	MND1 sp	MND1 sp	MND1 sp	-1.47529	3.44411	-1.10761	0.0366445	-1.3235	0.0172485	-1.37465	0.011041	-1.29902	0.0134434	-1.19794	0.0304756	-2.06368	0.000490579	-1.17593	0.0298219	-2.25997	0.000120332
New.CleanUp.ReferenceOTU409	Bacteria	Proteobacteria	Deltaproteobacteria	Myxococcales	Haliangiaceae	Haliangiaceae sp	Haliangiaceae sp	-1.47614	3.70228	-1.43521	0.00309668			-1.48347	0.00273977			-1.9372	0.000302279	-1.09169	0.023748	-1.7288	0.000643254	-1.18044	0.0123965
New.CleanUp.ReferenceOTU299	Bacteria	Actinobacteria	MB-A2-108	0319-7L14	0319-7L14 sp	0319-7L14 sp	0319-7L14 sp	-1.47692	3.71747	-1.09341	0.0487822			-1.24271	0.0280703			-1.64341	0.00550394	-1.53919	0.00757348			-1.86587	0.00130193
New.CleanUp.ReferenceOTU352	Bacteria	Proteobacteria	Deltaproteobacteria	Deltaproteobacteria sp	Deltaproteobacteria sp	Deltaproteobacteria sp	Deltaproteobacteria sp	-1.47739	10.1103	-1.54877	0.000181913	-1.69387	6.4265e-05	-1.62558	8.65827e-05	-1.63173	7.50767e-05	-1.35534	0.00137157	-1.41417	0.00064624	-1.27143	0.00231683	-1.27827	0.00193606
New.CleanUp.ReferenceOTU476	Bacteria	Verrucomicrobia	[Pedosphaerae]	[Pedosphaerales]	R4-41B	R4-41B sp	R4-41B sp	-1.48033						-1.48033	0.0420713
New.CleanUp.ReferenceOTU212	Bacteria	Proteobacteria	Alphaproteobacteria	Rhodobacterales	Rhodobacteraceae	Rhodobacter	Rhodobacter sp	-1.49081						-1.49081	0.044158
New.CleanUp.ReferenceOTU80	Bacteria	Proteobacteria	Betaproteobacteria	MND1	MND1 sp	MND1 sp	MND1 sp	-1.49136	26.3005	-1.48566	6.96512e-07	-1.30877	1.71206e-05	-2.18416	6.29119e-13	-1.11023	0.000209157	-1.69034	3.2071e-08	-1.01537	0.000820745	-1.88361	3.95406e-10	-1.25274	2.8103e-05
New.CleanUp.ReferenceOTU437	Bacteria	Actinobacteria	Actinobacteria	Actinomycetales	Intrasporangiaceae	Intrasporangiaceae sp	Intrasporangiaceae sp	-1.4919								-1.49776	0.0215178	-1.44907	0.0344248	-1.52887	0.0231394
New.CleanUp.ReferenceOTU3164	Bacteria	Proteobacteria	Betaproteobacteria	Betaproteobacteria sp	Betaproteobacteria sp	Betaproteobacteria sp	Betaproteobacteria sp	-1.49256	2.2004	-1.58106	0.0200868			-1.52068	0.0276605			-1.37788	0.0474068	-1.35201	0.0475866	-1.63117	0.0192741
New.CleanUp.ReferenceOTU453	Bacteria	Gemmatimonadetes	Gemm-1	Gemm-1 sp	Gemm-1 sp	Gemm-1 sp	Gemm-1 sp	-1.49392										-1.49392	0.00394683
4373725	Bacteria	Chloroflexi	TK10	AKYG885	5B-12	5B-12 sp	5B-12 sp	-1.49654	2.99056	-1.246	0.0369529	-1.47112	0.0196305			-1.17791	0.044026	-1.23309	0.0474068	-2.6269	0.00032018	-1.29223	0.0343525	-1.42855	0.0164903
223752	Bacteria	Chloroflexi	TK10	AKYG885	Dolo_23	Dolo_23 sp	Dolo_23 sp	-1.49744	11.7749	-1.34167	9.55799e-05	-2.12004	6.90874e-09	-1.49611	1.47523e-05	-1.70482	8.82493e-07	-1.23262	0.000467457	-1.70944	1.29107e-06	-0.962193	0.00600757	-1.41266	3.53403e-05
1110625	Bacteria	Actinobacteria	Thermoleophilia	Solirubrobacterales	Solirubrobacterales sp	Solirubrobacterales sp	Solirubrobacterales sp	-1.49944	2.71068	-1.16919	0.0406281	-1.59203	0.00985209	-1.42242	0.0159157					-1.4921	0.0129123	-1.82145	0.00305654
New.CleanUp.ReferenceOTU443	Bacteria	TM6	SJA-4	SJA-4 sp	SJA-4 sp	SJA-4 sp	SJA-4 sp	-1.50094								-1.50094	0.0410635
835089	Bacteria	Proteobacteria	Deltaproteobacteria	Myxococcales	Haliangiaceae	Haliangiaceae sp	Haliangiaceae sp	-1.50801						-1.77201	0.00793195			-1.47699	0.0277088					-1.27504	0.0445714
New.CleanUp.ReferenceOTU2818	Bacteria	Actinobacteria	MB-A2-108	0319-7L14	0319-7L14 sp	0319-7L14 sp	0319-7L14 sp	-1.50886	2.38627	-1.50447	0.0428318			-1.51326	0.0464829
New.CleanUp.ReferenceOTU1969	Bacteria	Actinobacteria	Actinobacteria	Actinomycetales	Nocardioidaceae	Nocardioidaceae sp	Nocardioidaceae sp	-1.51148								-1.51148	0.0239556
572311	Bacteria	Proteobacteria	Betaproteobacteria	MND1	MND1 sp	MND1 sp	MND1 sp	-1.5136	3.42688	-1.88167	0.000445917	-1.68414	0.00195733	-1.36005	0.00827375	-1.21903	0.0143253	-1.61989	0.00254971	-1.43092	0.006084	-1.80986	0.000701137	-1.10322	0.027011
1116539	Bacteria	Acidobacteria	Sva0725	Sva0725	Sva0725 sp	Sva0725 sp	Sva0725 sp	-1.51596	5.42507	-1.48694	0.000483334	-1.05878	0.0151835	-2.25656	1.56495e-06	-1.87637	2.34164e-05	-1.03235	0.0182404	-1.21783	0.0042947	-1.5974	0.000219148	-1.60145	0.000183108
New.CleanUp.ReferenceOTU562	Bacteria	Gemmatimonadetes	Gemmatimonadetes	Ellin5290	Ellin5290 sp	Ellin5290 sp	Ellin5290 sp	-1.51698	2.75959	-1.26086	0.0264262	-2.0217	0.00158055	-1.35454	0.019456	-1.65997	0.00436447	-1.63994	0.00697602	-1.41378	0.0155669	-1.16113	0.0445232	-1.62396	0.00520361
1143540	Bacteria	Verrucomicrobia	[Pedosphaerae]	[Pedosphaerales]	Ellin517	Ellin517 sp	Ellin517 sp	-1.52135						-1.59398	0.0234463									-1.44872	0.0333931
213580	Bacteria	Actinobacteria	Thermoleophilia	Gaiellales	Gaiellaceae	Gaiellaceae sp	Gaiellaceae sp	-1.52364								-1.52364	0.0395067
816438	Bacteria	Proteobacteria	Deltaproteobacteria	Myxococcales	Myxococcales sp	Myxococcales sp	Myxococcales sp	-1.52449	3.58731	-1.26006	0.0387754	-2.19065	0.00142847									-1.29521	0.0380005	-1.35205	0.0259224
New.CleanUp.ReferenceOTU733	Bacteria	Chloroflexi	Dehalococcoidetes	Dehalococcoidales	Dehalococcoidaceae	Dehalococcoidaceae sp	Dehalococcoidaceae sp	-1.52691	2.54531	-1.52691	0.0263754
1144575	Bacteria	Proteobacteria	Deltaproteobacteria	Myxococcales	Myxococcales sp	Myxococcales sp	Myxococcales sp	-1.53429	3.2233	-2.13563	0.00049937	-1.30719	0.027413	-1.57855	0.00686066	-1.61372	0.00480956			-1.29287	0.0239476			-1.27777	0.0228614
New.CleanUp.ReferenceOTU300	Bacteria	Proteobacteria	Deltaproteobacteria	Myxococcales	Myxococcales sp	Myxococcales sp	Myxococcales sp	-1.53468	4.55804	-1.23773	0.00672376	-2.0779	4.71375e-05	-1.62103	0.000619156	-1.24703	0.00599465	-1.40674	0.00330327	-1.28781	0.00580383	-1.68509	0.000388038	-1.71409	0.0002729
3029735	Bacteria	Verrucomicrobia	[Pedosphaerae]	[Pedosphaerales]	[Pedosphaerales] sp	[Pedosphaerales] sp	[Pedosphaerales] sp	-1.53564	6.45634	-1.58068	2.49975e-05	-0.881845	0.0201362	-2.20568	7.82852e-08	-1.26619	0.000500252	-1.69465	1.3976e-05	-1.65968	1.80009e-05	-1.86531	1.5414e-06	-1.13106	0.00180328
New.CleanUp.ReferenceOTU358	Bacteria	Proteobacteria	Alphaproteobacteria	BD7-3	BD7-3 sp	BD7-3 sp	BD7-3 sp	-1.53704										-1.53704	0.0401029
New.CleanUp.ReferenceOTU560	Bacteria	Proteobacteria	Deltaproteobacteria	Myxococcales	Nannocystaceae	Plesiocystis	Plesiocystis sp	-1.54162	3.46838	-1.51469	0.00405081	-1.38076	0.0110339	-2.27644	9.84438e-05	-1.5046	0.00403037	-1.39192	0.0105914	-1.24581	0.0180988	-1.77706	0.00111057	-1.24171	0.0160181
4447720	Bacteria	Armatimonadetes	[Fimbriimonadia]	[Fimbriimonadales]	[Fimbriimonadaceae]	Fimbriimonas	Fimbriimonas sp	-1.54526						-1.39005	0.0377451			-1.7071	0.0151766	-1.53865	0.022685
1930261	Bacteria	Fibrobacteres	Fibrobacteria	258ds10	258ds10 sp	258ds10 sp	258ds10 sp	-1.54619	16.1734	-1.14721	0.00440292			-1.68024	3.27716e-05			-1.59483	0.000110319			-1.76247	1.51768e-05
New.CleanUp.ReferenceOTU408	Bacteria	Proteobacteria	Deltaproteobacteria	Myxococcales	Myxococcales sp	Myxococcales sp	Myxococcales sp	-1.54854	2.79893	-1.41382	0.0195162	-2.27684	0.000968613	-1.59257	0.0102635	-1.65052	0.00677828	-1.23371	0.0492835	-1.45812	0.0179923	-1.22314	0.0464939	-1.53965	0.01109
New.CleanUp.ReferenceOTU693	Bacteria	Proteobacteria	Betaproteobacteria	Betaproteobacteria sp	Betaproteobacteria sp	Betaproteobacteria sp	Betaproteobacteria sp	-1.55069				-1.47597	0.012357	-1.37658	0.0152626	-1.46863	0.00889216	-1.35358	0.0202629	-1.64041	0.00580746			-1.98898	0.000974258
New.CleanUp.ReferenceOTU377	Bacteria	Planctomycetes	Phycisphaerae	Phycisphaerales	Phycisphaerales sp	Phycisphaerales sp	Phycisphaerales sp	-1.55346										-1.55346	0.0461399
New.CleanUp.ReferenceOTU411	Bacteria	Actinobacteria	Thermoleophilia	Solirubrobacterales	Solirubrobacterales sp	Solirubrobacterales sp	Solirubrobacterales sp	-1.55392						-1.57329	0.0365234	-1.53454	0.0338774
766214	Bacteria	Actinobacteria	Actinobacteria	Actinomycetales	Sporichthyaceae	Sporichthyaceae sp	Sporichthyaceae sp	-1.55562				-1.55562	0.0108214
New.CleanUp.ReferenceOTU348	Bacteria	Proteobacteria	Deltaproteobacteria	MIZ46	MIZ46 sp	MIZ46 sp	MIZ46 sp	-1.55585										-1.24886	0.0254477			-1.86284	0.000950371
New.CleanUp.ReferenceOTU424	Bacteria	Actinobacteria	Thermoleophilia	Solirubrobacterales	Solirubrobacterales sp	Solirubrobacterales sp	Solirubrobacterales sp	-1.55719	3.4874	-1.55719	0.0143218
New.CleanUp.ReferenceOTU1706	Bacteria	Actinobacteria	Thermoleophilia	Gaiellales	Gaiellaceae	Gaiellaceae sp	Gaiellaceae sp	-1.55841	4.35805	-1.34528	0.0366445					-1.8867	0.00401213			-1.44326	0.0264546
1089939	Bacteria	Proteobacteria	Deltaproteobacteria	Myxococcales	Myxococcales sp	Myxococcales sp	Myxococcales sp	-1.56219	6.9591	-1.56621	0.000732032	-1.72948	0.000318118	-1.85173	8.3298e-05	-1.5037	0.00105853	-1.39148	0.0035794	-1.66992	0.000390537	-1.64129	0.00045325	-1.1437	0.0133058
New.CleanUp.ReferenceOTU1967	Bacteria	Actinobacteria	Actinobacteria	Actinomycetales	Nocardioidaceae	Nocardioidaceae sp	Nocardioidaceae sp	-1.56565												-1.56565	0.0128497
New.CleanUp.ReferenceOTU2251	Bacteria	Acidobacteria	PAUC37f	PAUC37f sp	PAUC37f sp	PAUC37f sp	PAUC37f sp	-1.56731						-1.54262	0.00396356	-1.30222	0.0108706	-1.76885	0.00156515	-1.65699	0.00259505	-1.56586	0.00332684
4400372	Bacteria	Firmicutes	Bacilli	Bacillales	Thermoactinomycetaceae	Thermoactinomycetaceae sp	Thermoactinomycetaceae sp	-1.56764												-1.56764	0.0336832
565027	Bacteria	Proteobacteria	Deltaproteobacteria	Myxococcales	Myxococcales sp	Myxococcales sp	Myxococcales sp	-1.56773				-1.56773	0.0459277
546546	Bacteria	Proteobacteria	Gammaproteobacteria	Aeromonadales	Aeromonadaceae	Aeromonadaceae sp	Aeromonadaceae sp	-1.5684	7.07386	-1.54662	0.00141936	-1.4326	0.00418013	-2.07603	3.41965e-05			-1.34415	0.00737501	-1.02174	0.0370439	-2.11193	2.74324e-05	-1.44569	0.00281849
New.CleanUp.ReferenceOTU936	Bacteria	Proteobacteria	Deltaproteobacteria	Myxococcales	Myxococcales sp	Myxococcales sp	Myxococcales sp	-1.56941	2.92294	-1.37661	0.0263438			-1.72225	0.00729048	-1.80628	0.0042566	-1.49218	0.0218196	-1.99026	0.00277714	-1.2653	0.0449093	-1.33303	0.0303647
4377483	Bacteria	Bacteroidetes	Sphingobacteriia	Sphingobacteriales	Sphingobacteriales sp	Sphingobacteriales sp	Sphingobacteriales sp	-1.57109						-1.57109	0.0404362
876066	Bacteria	Actinobacteria	Thermoleophilia	Solirubrobacterales	Solirubrobacterales sp	Solirubrobacterales sp	Solirubrobacterales sp	-1.57299								-1.57299	0.0329311
226502	Bacteria	Proteobacteria	Betaproteobacteria	Betaproteobacteria sp	Betaproteobacteria sp	Betaproteobacteria sp	Betaproteobacteria sp	-1.58033	3.68252	-1.85964	0.00120559	-1.25509	0.0315296	-1.5327	0.00709852	-1.68185	0.00273591	-1.42193	0.0148115	-1.57283	0.00588006	-1.89601	0.00109193	-1.42259	0.0106668
590356	Bacteria	Proteobacteria	Deltaproteobacteria	Myxococcales	Myxococcales sp	Myxococcales sp	Myxococcales sp	-1.58122	38.8518	-1.43912	1.83172e-08	-1.63671	2.33114e-10	-1.93326	3.83171e-14	-1.27656	5.59434e-07	-1.63494	2.79874e-10	-1.50473	4.19708e-09	-1.72371	1.57302e-11	-1.5007	3.27502e-09
New.CleanUp.ReferenceOTU365	Bacteria	Acidobacteria	Acidobacteria sp	Acidobacteria sp	Acidobacteria sp	Acidobacteria sp	Acidobacteria sp	-1.5888														-1.60557	0.0159596	-1.57202	0.0154005
569735	Bacteria	Actinobacteria	Acidimicrobiia	Acidimicrobiales	EB1017	EB1017 sp	EB1017 sp	-1.59355	2.4312	-1.59355	0.0254605
New.CleanUp.ReferenceOTU561	Bacteria	Proteobacteria	Deltaproteobacteria	Myxococcales	Myxococcales sp	Myxococcales sp	Myxococcales sp	-1.60863	2.33884	-1.69006	0.0036318	-1.38358	0.0187331	-2.36331	0.000395119	-1.25862	0.0218959	-1.40883	0.016289	-2.36832	0.000578497	-1.15328	0.0401726	-1.24308	0.0235174
New.CleanUp.ReferenceOTU323	Bacteria	Chloroflexi	Chloroflexi sp	Chloroflexi sp	Chloroflexi sp	Chloroflexi sp	Chloroflexi sp	-1.61085	3.52458	-1.61085	0.0424241
538573	Bacteria	Planctomycetes	C6	d113	d113 sp	d113 sp	d113 sp	-1.61154	10.9884	-1.62194	5.33474e-07	-1.72043	2.10602e-07	-1.54642	1.57376e-06	-1.63942	3.67599e-07	-1.84382	4.41662e-08	-1.3601	2.36431e-05	-1.43223	8.13051e-06	-1.728	7.91463e-08
New.CleanUp.ReferenceOTU1232	Bacteria	Proteobacteria	Deltaproteobacteria	Myxococcales	Myxococcaceae	Myxococcaceae sp	Myxococcaceae sp	-1.61575								-1.61575	0.0107814
572745	Bacteria	Actinobacteria	Acidimicrobiia	Acidimicrobiales	Acidimicrobiales sp	Acidimicrobiales sp	Acidimicrobiales sp	-1.62378										-1.62378	0.0224835
New.CleanUp.ReferenceOTU4227	Bacteria	Proteobacteria	Betaproteobacteria	Rhodocyclales	Rhodocyclaceae	Dechloromonas	Dechloromonas sp	-1.62838	2.58321	-1.85508	0.00273777			-1.47385	0.014817	-1.87318	0.00247506	-1.41492	0.0227634	-1.5445	0.011828	-1.73726	0.00491968	-1.4999	0.0114252
New.CleanUp.ReferenceOTU700	Bacteria	Chloroflexi	TK10	B07_WMSP1	B07_WMSP1 sp	B07_WMSP1 sp	B07_WMSP1 sp	-1.63563	2.82566	-1.65216	0.00384955	-1.21541	0.0374431	-1.47442	0.00975733	-2.3202	0.000246412			-1.51113	0.00883357	-1.29754	0.02196	-1.97858	0.000846153
New.CleanUp.ReferenceOTU328	Bacteria	Planctomycetes	Phycisphaerae	Phycisphaerales	Phycisphaerales sp	Phycisphaerales sp	Phycisphaerales sp	-1.63865						-1.22741	0.0456537			-2.0499	0.0034074
New.CleanUp.ReferenceOTU218	Bacteria	Proteobacteria	Deltaproteobacteria	Myxococcales	Myxococcales sp	Myxococcales sp	Myxococcales sp	-1.6402	9.44283	-1.48133	1.9123e-05	-1.30675	0.00021758	-1.88956	1.29748e-07	-1.55492	7.3357e-06	-1.84177	4.0396e-07	-1.55779	9.93746e-06	-1.90413	9.54788e-08	-1.5854	4.37796e-06
1090029	Bacteria	Actinobacteria	Actinobacteria	Actinomycetales	Sanguibacteraceae	Sanguibacter	Sanguibacter sp	-1.64229								-1.64229	0.0332128
225970	Bacteria	Proteobacteria	Deltaproteobacteria	MIZ46	MIZ46 sp	MIZ46 sp	MIZ46 sp	-1.6468								-1.6468	0.0132249
New.CleanUp.ReferenceOTU320	Bacteria	Proteobacteria	Deltaproteobacteria	Bdellovibrionales	Bacteriovoracaceae	Bacteriovorax	Bacteriovorax sp	-1.64892				-1.8392	0.00555048	-1.36127	0.0337354	-1.2642	0.0410221	-1.9231	0.00400888	-2.12818	0.00148264	-1.59862	0.0128974	-1.42788	0.0228699
1107976	Bacteria	Acidobacteria	Sva0725	Sva0725	Sva0725 sp	Sva0725 sp	Sva0725 sp	-1.6509				-1.45594	0.0116913	-1.98395	0.000705452			-1.46996	0.0111202	-1.78295	0.0021514	-1.56172	0.00577883
New.CleanUp.ReferenceOTU3244	Bacteria	Proteobacteria	Betaproteobacteria	Betaproteobacteria sp	Betaproteobacteria sp	Betaproteobacteria sp	Betaproteobacteria sp	-1.65099				-1.59132	0.00394847	-1.4127	0.00767888			-1.95269	0.000649345	-1.4829	0.00578673	-1.98175	0.000400129	-1.48456	0.0045429
968879	Bacteria	Proteobacteria	Deltaproteobacteria	Myxococcales	Myxococcales sp	Myxococcales sp	Myxococcales sp	-1.65224	5.70011	-1.85791	0.000365082	-2.15213	7.99897e-05	-1.52869	0.00329409	-1.33933	0.00840388	-1.39652	0.00885103	-1.61222	0.00196498	-1.78225	0.000654505	-1.5489	0.00261497
4450876	Bacteria	Verrucomicrobia	[Pedosphaerae]	[Pedosphaerales]	[Pedosphaerales] sp	[Pedosphaerales] sp	[Pedosphaerales] sp	-1.65276	4.516	-1.26926	0.025396			-1.72428	0.00295043			-1.8919	0.00157406	-1.42622	0.0127131	-2.23032	0.000216573	-1.37459	0.0147051
1143937	Bacteria	Proteobacteria	Deltaproteobacteria	Myxococcales	Myxococcales sp	Myxococcales sp	Myxococcales sp	-1.65587	2.01944	-1.29143	0.0385823	-1.9579	0.00513092	-1.47358	0.0220807	-1.60068	0.0117115	-1.7176	0.0110063	-1.78225	0.00803341	-1.57286	0.0152466	-1.85064	0.0048289
141905	Bacteria	Proteobacteria	Deltaproteobacteria	Myxococcales	Myxococcales sp	Myxococcales sp	Myxococcales sp	-1.66042										-1.48289	0.0375318			-1.83796	0.0103861
New.CleanUp.ReferenceOTU463	Bacteria	Gemmatimonadetes	Gemmatimonadetes	Gemmatimonadetes sp	Gemmatimonadetes sp	Gemmatimonadetes sp	Gemmatimonadetes sp	-1.66072												-1.66072	0.0336235
New.CleanUp.ReferenceOTU972	Bacteria	Elusimicrobia	Elusimicrobia	IIb	IIb sp	IIb sp	IIb sp	-1.66086				-1.66086	0.0252123
816590	Bacteria	Firmicutes	Bacilli	Bacillales	Paenibacillaceae	Paenibacillus	Paenibacillus sp	-1.66104	3.69038	-1.67189	0.0277312													-1.65018	0.0286748
579583	Bacteria	Actinobacteria	Thermoleophilia	Gaiellales	Gaiellaceae	Gaiellaceae sp	Gaiellaceae sp	-1.66262												-1.66262	0.0160502
805122	Bacteria	Proteobacteria	Deltaproteobacteria	Myxococcales	Myxococcales sp	Myxococcales sp	Myxococcales sp	-1.66603	12.8599	-1.43442	4.8677e-05	-1.60435	8.53898e-06	-1.70093	1.6501e-06	-1.40934	5.84434e-05	-1.76925	1.13378e-06	-1.96445	6.28007e-08	-1.80158	4.52577e-07	-1.64392	2.76063e-06
826178	Bacteria	Proteobacteria	Gammaproteobacteria	Aeromonadales	Aeromonadaceae	Aeromonadaceae sp	Aeromonadaceae sp	-1.66842						-1.93355	0.00136919							-1.40329	0.0185231
New.CleanUp.ReferenceOTU367	Bacteria	Proteobacteria	Deltaproteobacteria	Myxococcales	Myxococcales sp	Myxococcales sp	Myxococcales sp	-1.66991	3.26525	-2.20174	0.000923793	-1.59683	0.015343			-1.69102	0.00719918	-1.37969	0.0353116	-1.59307	0.0128497	-1.50398	0.0192741	-1.72307	0.00659133
New.CleanUp.ReferenceOTU1455	Bacteria	Actinobacteria	Thermoleophilia	Gaiellales	Gaiellales sp	Gaiellales sp	Gaiellales sp	-1.67421	2.70705	-1.88058	0.00912121					-1.46784	0.0313208
391340	Bacteria	Proteobacteria	Betaproteobacteria	Rhodocyclales	Rhodocyclaceae	Dechloromonas	Dechloromonas sp	-1.68014	3.13786	-1.41185	0.0115918			-2.16547	0.000618255					-1.92461	0.00191981	-1.21865	0.0310149
New.CleanUp.ReferenceOTU217	Bacteria	Acidobacteria	Solibacteres	Solibacterales	Solibacterales sp	Solibacterales sp	Solibacterales sp	-1.68112										-2.18172	1.19862e-05			-1.18053	0.0082272
New.CleanUp.ReferenceOTU289	Bacteria	Proteobacteria	Deltaproteobacteria	Myxococcales	Myxococcales sp	Myxococcales sp	Myxococcales sp	-1.68272	5.40475	-1.41561	0.00137664	-1.33426	0.00345451	-2.78935	1.10934e-07	-1.25602	0.00396739	-1.89053	5.93466e-05	-1.88203	5.77264e-05	-1.52322	0.000672836	-1.37079	0.00186587
New.CleanUp.ReferenceOTU612	Bacteria	Elusimicrobia	Elusimicrobia	Elusimicrobiales	Elusimicrobiales sp	Elusimicrobiales sp	Elusimicrobiales sp	-1.69258	2.38679	-1.36275	0.0428318	-2.46984	0.00183387			-1.42014	0.032651	-1.49771	0.0343469	-1.36694	0.0455975			-2.03808	0.00408902
New.CleanUp.ReferenceOTU326	Bacteria	Planctomycetes	vadinHA49	DH61	DH61 sp	DH61 sp	DH61 sp	-1.69326	7.52088	-1.65687	6.46016e-05	-1.97428	5.26661e-06	-1.94267	4.45796e-06	-1.55451	0.000151861	-1.9324	8.11755e-06	-1.5762	0.000167423	-1.57801	0.000141855	-1.33119	0.00113293
New.CleanUp.ReferenceOTU431	Bacteria	Firmicutes	Bacilli	Bacillales	Paenibacillaceae	Paenibacillus	Paenibacillus sp	-1.69386								-1.69386	0.0250408
New.CleanUp.ReferenceOTU1001	Bacteria	Proteobacteria	Deltaproteobacteria	Myxococcales	Myxococcales sp	Myxococcales sp	Myxococcales sp	-1.69796				-1.50591	0.0407496									-1.89001	0.0104903
New.CleanUp.ReferenceOTU386	Bacteria	Chloroflexi	TK17	TK17 sp	TK17 sp	TK17 sp	TK17 sp	-1.70055														-1.70055	0.0351298
New.CleanUp.ReferenceOTU1468	Bacteria	Actinobacteria	Acidimicrobiia	Acidimicrobiales	Acidimicrobiales sp	Acidimicrobiales sp	Acidimicrobiales sp	-1.70368								-1.70368	0.020218
New.CleanUp.ReferenceOTU343	Bacteria	Proteobacteria	Deltaproteobacteria	Myxococcales	Myxococcales sp	Myxococcales sp	Myxococcales sp	-1.7086						-1.7086	0.0360986
1105745	Bacteria	Gemmatimonadetes	Gemmatimonadetes	Ellin5290	Ellin5290 sp	Ellin5290 sp	Ellin5290 sp	-1.71396	11.6646	-1.60473	1.32259e-06	-2.10836	1.73995e-09	-1.93572	1.10814e-08	-1.68227	4.02378e-07	-1.52062	7.23618e-06	-1.5037	6.68111e-06	-1.69859	3.80575e-07	-1.65769	4.94298e-07
4345857	Bacteria	Proteobacteria	Deltaproteobacteria	Myxococcales	Myxococcales sp	Myxococcales sp	Myxococcales sp	-1.71649	6.43548	-1.74181	6.36079e-05	-2.08257	5.78602e-06	-2.45544	1.87177e-07	-1.07983	0.0105294	-1.82436	4.87243e-05	-1.38111	0.00141012	-2.00218	7.26702e-06	-1.16458	0.00627218
New.CleanUp.ReferenceOTU563	Bacteria	Planctomycetes	C6	d113	d113 sp	d113 sp	d113 sp	-1.72557	2.09785	-1.88218	0.00996121			-1.66057	0.022685	-1.8095	0.0120515			-1.55004	0.0318718
1019914	Bacteria	Bacteroidetes	Cytophagia	Cytophagales	Cytophagaceae	Cytophagaceae sp	Cytophagaceae sp	-1.72799	8.03655	-1.59769	0.000174231	-1.56036	0.000347159	-2.97985	7.9538e-10	-1.52538	0.000288882	-1.58545	0.000278205	-1.39133	0.00110388	-1.73168	5.68072e-05	-1.45218	0.000599107
777983	Bacteria	Firmicutes	Bacilli	Bacillales	Paenibacillaceae	Paenibacillus	Paenibacillus sp	-1.73136								-1.73136	0.0385071
773026	Bacteria	Verrucomicrobia	[Pedosphaerae]	[Pedosphaerales]	[Pedosphaerales] sp	[Pedosphaerales] sp	[Pedosphaerales] sp	-1.73972	7.6428	-1.89854	0.000278305	-1.95883	0.000266187	-2.07121	8.24681e-05	-1.16689	0.0244037	-1.80647	0.000736013	-1.37117	0.00865258	-2.12319	6.26375e-05	-1.52149	0.00347484
1111579	Bacteria	Gemmatimonadetes	Gemm-1	Gemm-1 sp	Gemm-1 sp	Gemm-1 sp	Gemm-1 sp	-1.74447	3.78309	-1.57467	0.00425718	-1.88092	0.00125789	-1.86901	0.000978269	-1.4217	0.00879368	-1.7813	0.00198544	-2.20911	0.00021606	-1.46131	0.00856338	-1.75777	0.00154349
2165583	Bacteria	Proteobacteria	Deltaproteobacteria	Myxococcales	Myxococcales sp	Myxococcales sp	Myxococcales sp	-1.74617						-1.7892	0.0234463							-1.71309	0.0298219	-1.73623	0.0237791
564610	Bacteria	Actinobacteria	Thermoleophilia	Gaiellales	Gaiellaceae	Gaiellaceae sp	Gaiellaceae sp	-1.74684										-1.74684	0.0301806
4354753	Bacteria	Verrucomicrobia	[Pedosphaerae]	[Pedosphaerales]	[Pedosphaerales] sp	[Pedosphaerales] sp	[Pedosphaerales] sp	-1.7473	7.38087	-1.42568	0.000140615	-1.83311	3.71755e-06	-1.95295	6.71188e-07			-2.08875	3.06256e-07	-1.45907	0.000133258	-1.87648	1.41551e-06	-1.59506	2.08177e-05
New.CleanUp.ReferenceOTU502	Bacteria	Proteobacteria	Alphaproteobacteria	Rhodospirillales	Rhodospirillales sp	Rhodospirillales sp	Rhodospirillales sp	-1.74755	2.89648	-1.86597	0.0126999					-1.62914	0.0247066
355920	Bacteria	Proteobacteria	Deltaproteobacteria	Myxococcales	Polyangiaceae	Polyangiaceae sp	Polyangiaceae sp	-1.75108										-1.75108	0.047123
1639771	Bacteria	Actinobacteria	Acidimicrobiia	Acidimicrobiales	Acidimicrobiales sp	Acidimicrobiales sp	Acidimicrobiales sp	-1.75176	2.19619	-2.15548	0.00384105					-1.34805	0.0392231
1127118	Bacteria	TM7	TM7-1	TM7-1 sp	TM7-1 sp	TM7-1 sp	TM7-1 sp	-1.75476										-1.75476	0.0377683
85407	Bacteria	Actinobacteria	Actinobacteria	Actinomycetales	Micromonosporaceae	Micromonosporaceae sp	Micromonosporaceae sp	-1.75561								-1.75561	0.0119444
New.CleanUp.ReferenceOTU1216	Bacteria	Actinobacteria	Thermoleophilia	Gaiellales	Gaiellaceae	Gaiellaceae sp	Gaiellaceae sp	-1.75663								-1.66079	0.035603			-1.85246	0.0266105
4313538	Bacteria	Actinobacteria	Nitriliruptoria	Euzebyales	Euzebyaceae	Euzebya	Euzebya sp	-1.75946						-1.75946	0.0375802
New.CleanUp.ReferenceOTU175	Bacteria	Planctomycetes	C6	d113	d113 sp	d113 sp	d113 sp	-1.76295	4.7982	-1.17363	0.00272854	-1.35396	0.00096565	-2.34349	2.8846e-07	-1.57874	9.36373e-05	-1.79376	2.64763e-05	-2.55341	1.83997e-07	-1.95693	4.23651e-06	-1.34969	0.000615752
New.CleanUp.ReferenceOTU534	Bacteria	Acidobacteria	Solibacteres	Solibacterales	Solibacterales sp	Solibacterales sp	Solibacterales sp	-1.7641										-1.81572	0.0145419	-1.77358	0.0142184			-1.703	0.0145938
577309	Bacteria	Proteobacteria	Deltaproteobacteria	Myxococcales	Haliangiaceae	Haliangiaceae sp	Haliangiaceae sp	-1.76415				-1.83253	0.00892108	-1.79931	0.00852831	-1.34624	0.0406546	-1.55917	0.0256907	-2.21777	0.00177668	-1.82985	0.00763553
278697	Bacteria	Proteobacteria	Deltaproteobacteria	Myxococcales	Myxococcales sp	Myxococcales sp	Myxococcales sp	-1.77095	6.24197	-2.26959	7.591e-08	-1.56554	9.30961e-05	-1.8116	6.13152e-06	-2.20587	1.31519e-07	-1.31588	0.000889152	-1.89676	4.03291e-06	-1.69223	1.92264e-05	-1.41015	0.000246434
New.CleanUp.ReferenceOTU608	Bacteria	Proteobacteria	Deltaproteobacteria	Myxococcales	Cystobacterineae	Cystobacterineae sp	Cystobacterineae sp	-1.77263								-1.77263	0.037354
New.CleanUp.ReferenceOTU4662	Bacteria	Proteobacteria	Betaproteobacteria	Betaproteobacteria sp	Betaproteobacteria sp	Betaproteobacteria sp	Betaproteobacteria sp	-1.77375	2.12348	-1.17188	0.0425075	-1.9116	0.00342721	-1.93938	0.00233821	-2.71634	0.000220245	-1.6392	0.00885103	-1.30458	0.0283959	-2.02687	0.001548	-1.48015	0.0115118
New.CleanUp.ReferenceOTU349	Bacteria	Verrucomicrobia	[Pedosphaerae]	[Pedosphaerales]	[Pedosphaeraceae]	Pedosphaera	Pedosphaera sp	-1.77473	2.81503	-1.77473	0.0288732
241504	Bacteria	Chloroflexi	S085	S085 sp	S085 sp	S085 sp	S085 sp	-1.77585	2.22141	-1.72124	0.00450528	-1.69479	0.00728228	-1.91015	0.0025496	-1.16044	0.0427562	-2.16201	0.00126231	-1.6522	0.00759336	-1.97162	0.00184712	-1.93435	0.00186871
4444621	Bacteria	Bacteroidetes	Sphingobacteriia	Sphingobacteriales	Sphingobacteriales sp	Sphingobacteriales sp	Sphingobacteriales sp	-1.7761	6.98984	-1.57615	0.00263912	-1.90768	0.000430009	-2.43585	7.73544e-06	-2.2538	2.4796e-05	-1.13721	0.0391407	-1.88404	0.000389374	-1.62423	0.00217338	-1.38984	0.00810628
313833	Bacteria	Proteobacteria	Deltaproteobacteria	Myxococcales	Haliangiaceae	Haliangiaceae sp	Haliangiaceae sp	-1.77952	3.3736	-2.50707	1.57069e-05	-1.71785	0.00141228	-1.50089	0.00358086	-1.4069	0.00495881	-1.64269	0.00198254	-2.06263	0.000217296	-1.92123	0.000310241	-1.47692	0.0035016
New.CleanUp.ReferenceOTU366	Bacteria	Verrucomicrobia	[Pedosphaerae]	[Pedosphaerales]	Ellin515	Ellin515 sp	Ellin515 sp	-1.79165						-1.79165	0.00971767
1084127	Bacteria	Planctomycetes	vadinHA49	DH61	DH61 sp	DH61 sp	DH61 sp	-1.79197	3.37072	-1.35872	0.0390294	-2.62173	0.000687604					-1.39545	0.0423864
239952	Bacteria	Actinobacteria	Thermoleophilia	Gaiellales	Gaiellaceae	Gaiellaceae sp	Gaiellaceae sp	-1.79492								-1.56829	0.0464683			-1.94997	0.0232751			-1.86648	0.0228644
944600	Bacteria	Actinobacteria	Actinobacteria	Actinomycetales	Nocardioidaceae	Nocardioidaceae sp	Nocardioidaceae sp	-1.79552														-1.79552	0.0274851
New.CleanUp.ReferenceOTU1265	Bacteria	Chlamydiae	Chlamydiia	Chlamydiales	Parachlamydiaceae	Candidatus Protochlamydia	Candidatus Protochlamydia sp	-1.80195								-1.80195	0.0455067
1066569	Bacteria	Acidobacteria	Sva0725	Sva0725	Sva0725 sp	Sva0725 sp	Sva0725 sp	-1.80226	2.81329	-1.78397	0.0110985	-1.52477	0.0374431	-2.64992	0.000595582	-1.70058	0.0139048	-1.78923	0.0148685	-1.53398	0.0290615	-1.66863	0.019459	-1.76698	0.0114806
New.CleanUp.ReferenceOTU642	Bacteria	Chlamydiae	Chlamydiia	Chlamydiales	Parachlamydiaceae	Candidatus Protochlamydia	Candidatus Protochlamydia sp	-1.80262	3.22301	-2.60939	0.000341033					-1.18262	0.0449331					-1.61584	0.0100513
New.CleanUp.ReferenceOTU976	Bacteria	Chlamydiae	Chlamydiia	Chlamydiales	Rhabdochlamydiaceae	Candidatus Rhabdochlamydia	Candidatus Rhabdochlamydia sp	-1.80896								-1.80896	0.0125316
New.CleanUp.ReferenceOTU381	Bacteria	Firmicutes	Clostridia	Clostridiales	Caldicoprobacteraceae	Caldicoprobacter	Caldicoprobacter sp	-1.8094	2.84934	-1.56707	0.0476459					-2.05173	0.0120908
4342317	Bacteria	Bacteroidetes	Sphingobacteriia	Sphingobacteriales	Sphingobacteriales sp	Sphingobacteriales sp	Sphingobacteriales sp	-1.81675				-1.58856	0.0224023			-2.03096	0.00327098					-2.09363	0.00304233	-1.55383	0.0178969
182626	Bacteria	Proteobacteria	Alphaproteobacteria	Rhodospirillales	Rhodospirillales sp	Rhodospirillales sp	Rhodospirillales sp	-1.82038	2.06732	-1.73261	0.0414879					-1.92555	0.025826			-1.80298	0.0410727
578392	Bacteria	Proteobacteria	Deltaproteobacteria	Myxococcales	Myxococcales sp	Myxococcales sp	Myxococcales sp	-1.82508	2.59415	-1.47802	0.0134579	-1.49862	0.016887	-1.72507	0.0054627	-2.32067	0.000463721	-2.14684	0.00126585	-1.80292	0.00433763			-1.80341	0.00334537
New.CleanUp.ReferenceOTU660	Bacteria	Planctomycetes	Pla4	Pla4 sp	Pla4 sp	Pla4 sp	Pla4 sp	-1.82684	11.2629	-1.76052	4.16231e-07	-1.97418	3.40331e-08	-1.80472	2.33611e-07	-1.57357	4.43354e-06	-1.94263	6.18651e-08	-1.73068	7.91139e-07	-1.87379	8.36152e-08	-1.95463	1.91146e-08
3557405	Bacteria	Planctomycetes	Pla4	Pla4 sp	Pla4 sp	Pla4 sp	Pla4 sp	-1.83442	10.6773	-1.73249	8.51864e-07	-1.70389	2.0052e-06	-1.83597	2.39767e-07	-1.92708	5.5004e-08	-1.42968	5.95043e-05	-1.82953	3.30889e-07	-2.33168	2.4428e-10	-1.88502	8.33674e-08
533038	Bacteria	Proteobacteria	Betaproteobacteria	Methylophilales	Methylophilaceae	Methylophilaceae sp	Methylophilaceae sp	-1.83463						-1.83463	0.00090675
New.CleanUp.ReferenceOTU1113	Bacteria	Actinobacteria	MB-A2-108	0319-7L14	0319-7L14 sp	0319-7L14 sp	0319-7L14 sp	-1.846	4.39063	-1.72602	0.00586865			-1.56674	0.0130885	-2.59938	0.000144415							-1.49185	0.0159638
New.CleanUp.ReferenceOTU704	Bacteria	Actinobacteria	Actinobacteria	Actinomycetales	Actinomycetales sp	Actinomycetales sp	Actinomycetales sp	-1.84707	4.21455	-1.82449	0.000566499	-1.56124	0.00380979	-2.02395	0.000177692	-1.59127	0.00211789	-1.73211	0.00140237	-2.26536	5.77264e-05	-2.07689	0.000129709	-1.70126	0.00115499
New.CleanUp.ReferenceOTU402	Bacteria	Proteobacteria	Deltaproteobacteria	Myxococcales	Haliangiaceae	Haliangiaceae sp	Haliangiaceae sp	-1.84845						-1.84845	0.0246418
New.CleanUp.ReferenceOTU799	Bacteria	Chloroflexi	TK17	TK17 sp	TK17 sp	TK17 sp	TK17 sp	-1.84859	2.62554	-2.24976	0.00470434					-1.44742	0.0497411
960582	Bacteria	Proteobacteria	Deltaproteobacteria	Myxococcales	Myxococcales sp	Myxococcales sp	Myxococcales sp	-1.84948	2.71657	-2.90644	0.000159331	-1.39597	0.0306192	-2.64878	0.000333163	-1.55593	0.0114909	-1.3254	0.0379103					-1.26438	0.0372414
New.CleanUp.ReferenceOTU430	Bacteria	Planctomycetes	vadinHA49	DH61	DH61 sp	DH61 sp	DH61 sp	-1.85145	2.20557	-1.51161	0.0455081	-1.9361	0.0168158	-2.30088	0.0048425			-1.66199	0.036264			-2.0306	0.01035	-1.66753	0.0275685
New.CleanUp.ReferenceOTU3081	Bacteria	Verrucomicrobia	[Pedosphaerae]	[Pedosphaerales]	[Pedosphaerales] sp	[Pedosphaerales] sp	[Pedosphaerales] sp	-1.85351						-2.62611	0.00320227	-1.56364	0.0429312	-1.70505	0.0391407	-1.56242	0.0497675	-1.99187	0.01548	-1.67199	0.0337453
New.CleanUp.ReferenceOTU449	Bacteria	Proteobacteria	Deltaproteobacteria	Myxococcales	Myxococcales sp	Myxococcales sp	Myxococcales sp	-1.85531	1.99365	-2.1681	0.0036318	-1.59113	0.0316162	-1.49516	0.0368182	-1.36235	0.0465798	-1.7278	0.0203674	-2.24373	0.00376751	-2.44674	0.00173002	-1.80746	0.0111768
3603301	Bacteria	Actinobacteria	Thermoleophilia	Gaiellales	Gaiellales sp	Gaiellales sp	Gaiellales sp	-1.85575								-1.85575	0.0181219
New.CleanUp.ReferenceOTU527	Bacteria	Bacteroidetes	Cytophagia	Cytophagales	Cytophagaceae	Cytophagaceae sp	Cytophagaceae sp	-1.86424										-1.86424	0.0340841
246618	Bacteria	Proteobacteria	Deltaproteobacteria	Myxococcales	Myxococcales sp	Myxococcales sp	Myxococcales sp	-1.8674				-1.8674	0.0455337
240552	Bacteria	Bacteroidetes	Sphingobacteriia	Sphingobacteriales	Sphingobacteriales sp	Sphingobacteriales sp	Sphingobacteriales sp	-1.86861	2.38545	-1.86861	0.0360007
New.CleanUp.ReferenceOTU3027	Bacteria	Actinobacteria	Actinobacteria	Actinomycetales	Intrasporangiaceae	Terracoccus	Terracoccus sp	-1.87949								-1.87949	0.0356327
1072801	Bacteria	Actinobacteria	Actinobacteria	Actinomycetales	Actinomycetales sp	Actinomycetales sp	Actinomycetales sp	-1.8872								-1.8872	0.0230238
New.CleanUp.ReferenceOTU1835	Bacteria	Firmicutes	Bacilli	Bacillales	Bacillaceae	Bacillus	Bacillus sp	-1.891								-1.891	0.010327
New.CleanUp.ReferenceOTU9621	Bacteria	Chloroflexi	TK10	AKYG885	5B-12	5B-12 sp	5B-12 sp	-1.91405				-1.541	0.0376202	-1.99297	0.00794025			-2.58356	0.00185851	-1.66266	0.0217559	-1.79007	0.0142113
1042519	Bacteria	Bacteroidetes	Cytophagia	Cytophagales	Cytophagaceae	Cytophagaceae sp	Cytophagaceae sp	-1.91511	7.2977	-2.13693	2.73269e-07	-1.78254	1.45252e-05	-2.76396	8.08643e-10	-1.27452	0.00110511	-2.37625	5.43276e-08	-1.43935	0.00032406	-2.2366	9.41192e-08	-1.3107	0.000857671
New.CleanUp.ReferenceOTU1466	Bacteria	Chloroflexi	Anaerolineae	Ardenscatenales	Ardenscatenaceae	Ardenscatena	Ardenscatena sp	-1.91581	3.71822	-1.14317	0.0310082	-1.82815	0.00116632	-1.78036	0.00111497	-1.39651	0.00779067	-2.1563	0.000195431	-1.89443	0.000680168	-2.74545	7.9478e-06	-2.3821	3.28954e-05
New.CleanUp.ReferenceOTU602	Bacteria	Proteobacteria	Deltaproteobacteria	Myxococcales	Myxococcales sp	Myxococcales sp	Myxococcales sp	-1.9197	2.26376	-1.8598	0.00437375	-2.51915	0.000870546	-2.39994	0.000832165	-2.15056	0.00153874	-1.64829	0.0135927	-1.27729	0.0440739	-1.58284	0.0141719
New.CleanUp.ReferenceOTU382	Bacteria	Acidobacteria	Acidobacteria sp	Acidobacteria sp	Acidobacteria sp	Acidobacteria sp	Acidobacteria sp	-1.93003	2.65918	-2.1437	0.000597739	-1.83361	0.00342721	-2.49546	0.000167587	-1.27153	0.026506	-2.00049	0.00159446	-2.11157	0.000957334	-1.81612	0.00278894	-1.76777	0.00307799
New.CleanUp.ReferenceOTU334	Bacteria	Proteobacteria	Betaproteobacteria	Betaproteobacteria sp	Betaproteobacteria sp	Betaproteobacteria sp	Betaproteobacteria sp	-1.93245	4.12107	-1.6042	0.000358121	-1.9699	4.4605e-05	-2.68629	3.99304e-07	-1.53321	0.000558604	-2.03987	2.70813e-05	-1.99605	3.45467e-05	-2.03477	1.75526e-05	-1.59532	0.000360546
New.CleanUp.ReferenceOTU632	Bacteria	Bacteroidetes	Sphingobacteriia	Sphingobacteriales	Sphingobacteriales sp	Sphingobacteriales sp	Sphingobacteriales sp	-1.93547	2.54104	-1.59114	0.0304993	-3.54343	0.000271643					-1.58751	0.0384237	-1.50608	0.0422382			-1.44918	0.0471743
New.CleanUp.ReferenceOTU419	Bacteria	Proteobacteria	Deltaproteobacteria	Myxococcales	Myxococcales sp	Myxococcales sp	Myxococcales sp	-1.93555	7.82055	-2.32286	3.09675e-08	-1.82057	1.00025e-05	-2.16207	1.94111e-07	-1.92379	1.98999e-06	-1.78647	1.50365e-05	-1.78988	1.10748e-05	-1.78413	1.0404e-05	-1.89466	2.32507e-06
New.CleanUp.ReferenceOTU298	Bacteria	Proteobacteria	Deltaproteobacteria	Myxococcales	Myxococcales sp	Myxococcales sp	Myxococcales sp	-1.93564	5.94853	-1.6018	5.83672e-06	-2.32059	6.75793e-09	-2.35357	2.43316e-09	-1.76915	8.95222e-07	-1.81362	1.06131e-06	-1.69275	3.66436e-06	-1.93162	1.45939e-07	-2.00201	4.81096e-08
590727	Bacteria	Proteobacteria	Alphaproteobacteria	Rhodospirillales	Rhodospirillaceae	Rhodospirillaceae sp	Rhodospirillaceae sp	-1.93932				-2.58894	0.000576879	-2.11956	0.00165474	-1.26219	0.0368215	-2.35331	0.000963871	-1.88903	0.00433763			-1.42289	0.0201365
359365	Bacteria	Proteobacteria	Deltaproteobacteria	Myxococcales	Myxococcales sp	Myxococcales sp	Myxococcales sp	-1.94244												-1.90915	0.0144142			-1.97573	0.00955557
New.CleanUp.ReferenceOTU451	Bacteria	Proteobacteria	Proteobacteria sp	Proteobacteria sp	Proteobacteria sp	Proteobacteria sp	Proteobacteria sp	-1.94736												-1.43663	0.0412848	-2.4581	0.00158499
New.CleanUp.ReferenceOTU364	Bacteria	Bacteroidetes	Flavobacteriia	Flavobacteriales	Cryomorphaceae	Cryomorphaceae sp	Cryomorphaceae sp	-1.95096						-1.95096	0.0014744
3490231	Bacteria	Acidobacteria	Solibacteres	Solibacterales	Solibacterales sp	Solibacterales sp	Solibacterales sp	-1.95743														-1.95743	0.0298219
4222816	Bacteria	Proteobacteria	Deltaproteobacteria	Myxococcales	Haliangiaceae	Haliangiaceae sp	Haliangiaceae sp	-1.95843				-2.41024	0.00426545	-1.78763	0.0195376			-1.95746	0.0144298	-1.51441	0.0441695			-2.12239	0.00612628
927367	Bacteria	Actinobacteria	Thermoleophilia	Solirubrobacterales	Solirubrobacterales sp	Solirubrobacterales sp	Solirubrobacterales sp	-1.96054	2.86898	-1.36957	0.037285	-1.59695	0.0201098	-1.51043	0.0234919	-2.73616	0.000189666	-1.45455	0.0337921	-2.59413	0.000431468	-1.47688	0.0279307	-2.94567	8.85858e-05
New.CleanUp.ReferenceOTU3279	Bacteria	Proteobacteria	Deltaproteobacteria	Myxococcales	Myxococcales sp	Myxococcales sp	Myxococcales sp	-1.96063						-1.96063	0.00230194
236596	Bacteria	Actinobacteria	Thermoleophilia	Solirubrobacterales	Solirubrobacterales sp	Solirubrobacterales sp	Solirubrobacterales sp	-1.96252						-1.96252	0.0377481
4345194	Bacteria	Acidobacteria	Acidobacteria sp	Acidobacteria sp	Acidobacteria sp	Acidobacteria sp	Acidobacteria sp	-1.96336				-3.01253	2.11117e-05	-2.19552	0.000116918	-1.52436	0.00255283	-1.45115	0.00538318	-2.11303	0.000270836	-2.0616	0.000191616	-1.38532	0.00523409
821508	Bacteria	Elusimicrobia	Elusimicrobia	Elusimicrobiales	Elusimicrobiales sp	Elusimicrobiales sp	Elusimicrobiales sp	-1.96564	5.14018	-1.58679	0.00257369	-2.51357	1.16208e-05	-1.68201	0.00155203	-1.85979	0.000424977	-1.8304	0.0007947	-2.66777	4.35727e-06	-1.78878	0.000799296	-1.79601	0.00067199
New.CleanUp.ReferenceOTU344	Bacteria	Proteobacteria	Deltaproteobacteria	Myxococcales	Myxococcales sp	Myxococcales sp	Myxococcales sp	-1.97417						-1.71172	0.00276896			-2.52986	0.00012157			-1.68093	0.00309218
New.CleanUp.ReferenceOTU469	Bacteria	Bacteroidetes	Flavobacteriia	Flavobacteriales	Cryomorphaceae	Cryomorphaceae sp	Cryomorphaceae sp	-1.97931				-1.78315	0.0387815	-2.17548	0.0137856
New.CleanUp.ReferenceOTU3090	Bacteria	Planctomycetes	Pla4	Pla4 sp	Pla4 sp	Pla4 sp	Pla4 sp	-1.98226	6.90781	-1.68564	8.42945e-06	-2.5556	2.11354e-09	-2.3067	1.10814e-08	-2.13512	5.72826e-08	-1.89218	1.63405e-06	-1.55398	4.35533e-05	-2.08218	1.09193e-07	-1.64667	1.05845e-05
New.CleanUp.ReferenceOTU159	Bacteria	Proteobacteria	Deltaproteobacteria	Myxococcales	Myxococcales sp	Myxococcales sp	Myxococcales sp	-1.9842	8.43532	-1.56852	8.33407e-07	-1.857	2.69267e-08	-2.27901	3.78055e-11	-1.63016	3.33835e-07	-2.58912	1.96544e-12	-2.01605	3.2619e-09	-1.93863	4.10838e-09	-1.9951	1.20328e-09
817498	Bacteria	Planctomycetes	vadinHA49	DH61	DH61 sp	DH61 sp	DH61 sp	-1.9858	2.23271	-1.63653	0.0151761	-2.30647	0.00231964			-1.67721	0.0123051	-2.07376	0.00458076	-2.57674	0.00098835	-1.91692	0.00617439	-1.71297	0.011229
New.CleanUp.ReferenceOTU1968	Bacteria	Actinobacteria	Actinobacteria	Actinomycetales	Intrasporangiaceae	Arsenicicoccus	Arsenicicoccus sp	-1.99602	2.05756	-1.63774	0.0354141					-2.56666	0.00363519					-1.78365	0.0266922
New.CleanUp.ReferenceOTU684	Bacteria	Proteobacteria	Alphaproteobacteria	Rhodospirillales	Rhodospirillaceae	Rhodospirillaceae sp	Rhodospirillaceae sp	-2.01127												-2.46445	0.00233187			-1.55809	0.0175039
1143678	Bacteria	Actinobacteria	Actinobacteria	Actinomycetales	Cellulomonadaceae	Oerskovia	Oerskovia sp	-2.01491												-2.01491	0.00764288
4350946	Bacteria	Chlorobi	Chlorobi sp	Chlorobi sp	Chlorobi sp	Chlorobi sp	Chlorobi sp	-2.02115	1.75939	-1.38929	0.0332345	-2.84116	0.000710366	-1.78279	0.0093052	-2.13956	0.0024738	-2.09434	0.00413123	-2.50305	0.00140751	-1.6498	0.0147152	-1.7692	0.00824811
4299829	Bacteria	Chloroflexi	Gitt-GS-136	Gitt-GS-136 sp	Gitt-GS-136 sp	Gitt-GS-136 sp	Gitt-GS-136 sp	-2.02903				-2.35917	0.0100138	-1.6989	0.0425898
698469	Bacteria	Planctomycetes	Pla4	Pla4 sp	Pla4 sp	Pla4 sp	Pla4 sp	-2.03159	12.3843	-1.91936	4.45501e-11	-1.88741	1.85729e-10	-2.25567	7.06882e-14	-1.84736	1.79438e-10	-1.87201	2.79874e-10	-2.06852	6.6988e-12	-2.21442	1.37194e-13	-2.188	1.44696e-13
134209	Bacteria	Actinobacteria	Actinobacteria	Actinomycetales	Micrococcaceae	Micrococcaceae sp	Micrococcaceae sp	-2.03167	3.05676	-2.22472	0.00707778							-1.83862	0.0288317
New.CleanUp.ReferenceOTU536	Bacteria	Proteobacteria	Deltaproteobacteria	Myxococcales	Haliangiaceae	Haliangiaceae sp	Haliangiaceae sp	-2.04124				-3.40765	0.000275223	-2.31703	0.00237749	-1.51773	0.0252288	-1.68844	0.0205117			-1.60649	0.022672	-1.71007	0.0134682
205855	Bacteria	Bacteroidetes	Cytophagia	Cytophagales	Cytophagaceae	Cytophagaceae sp	Cytophagaceae sp	-2.04362	6.28531	-2.36847	6.73334e-07	-2.09687	1.04303e-05	-3.13858	2.82246e-09	-1.56492	0.000486119	-1.66595	0.000347466	-1.7604	0.000137208	-2.22832	2.25379e-06	-1.52545	0.000705141
812073	Bacteria	Chloroflexi	TK10	AKYG885	Dolo_23	Dolo_23 sp	Dolo_23 sp	-2.04935								-2.04935	0.00483144
580290	Bacteria	Actinobacteria	Thermoleophilia	Solirubrobacterales	Solirubrobacterales sp	Solirubrobacterales sp	Solirubrobacterales sp	-2.05228	2.12477	-1.9045	0.00437423	-1.45757	0.0297598			-1.7351	0.00779067			-3.25765	0.000302657			-1.90658	0.00425987
New.CleanUp.ReferenceOTU2670	Bacteria	Gemmatimonadetes	Gemmatimonadetes	Gemmatimonadetes sp	Gemmatimonadetes sp	Gemmatimonadetes sp	Gemmatimonadetes sp	-2.06136										-2.06136	0.0234049
4335779	Bacteria	Proteobacteria	Betaproteobacteria	Betaproteobacteria sp	Betaproteobacteria sp	Betaproteobacteria sp	Betaproteobacteria sp	-2.07352						-2.42318	0.00196165	-1.43578	0.0372623	-2.64044	0.00131632	-1.79468	0.0137657
New.CleanUp.ReferenceOTU758	Bacteria	Proteobacteria	Deltaproteobacteria	Myxococcales	OM27	OM27 sp	OM27 sp	-2.07399				-1.84755	0.0264206	-2.23244	0.00851382	-2.49538	0.00418075					-1.72057	0.0306363
New.CleanUp.ReferenceOTU780	Bacteria	Actinobacteria	Thermoleophilia	Gaiellales	AK1AB1_02E	AK1AB1_02E sp	AK1AB1_02E sp	-2.08494												-2.08494	0.0164949
107428	Bacteria	Verrucomicrobia	[Pedosphaerae]	[Pedosphaerales]	[Pedosphaerales] sp	[Pedosphaerales] sp	[Pedosphaerales] sp	-2.08676	4.07542	-1.67457	0.000409103	-1.56088	0.00133454	-2.57942	1.26014e-06	-1.72874	0.000260507	-3.32782	1.02004e-07	-1.87587	0.000144455	-2.29289	6.52302e-06	-1.6539	0.000449888
564348	Bacteria	Proteobacteria	Alphaproteobacteria	Caulobacterales	Caulobacteraceae	Caulobacteraceae sp	Caulobacteraceae sp	-2.09032						-2.09032	0.0175861
New.CleanUp.ReferenceOTU271	Bacteria	Planctomycetes	Phycisphaerae	Phycisphaerales	Phycisphaerales sp	Phycisphaerales sp	Phycisphaerales sp	-2.09957														-2.09957	0.000789713
257068	Bacteria	Proteobacteria	Deltaproteobacteria	Myxococcales	Myxococcales sp	Myxococcales sp	Myxococcales sp	-2.10036	4.91974	-2.15455	1.09597e-05	-2.04734	3.96286e-05	-2.31325	3.67748e-06	-1.96163	4.59449e-05	-2.35695	4.44633e-06	-1.79244	0.000210054	-2.49585	9.64525e-07	-1.68087	0.00036734
278836	Bacteria	Gemmatimonadetes	Gemmatimonadetes	KD8-87	KD8-87 sp	KD8-87 sp	KD8-87 sp	-2.10415	2.03339	-1.78392	0.0273011	-2.44128	0.0062322	-2.46418	0.00474904			-1.83359	0.0303514			-2.00715	0.0159596	-2.09476	0.0108274
New.CleanUp.ReferenceOTU1574	Bacteria	Proteobacteria	Deltaproteobacteria	Myxococcales	Myxococcales sp	Myxococcales sp	Myxococcales sp	-2.10473												-2.10473	0.0125068
683573	Bacteria	Proteobacteria	Betaproteobacteria	Hydrogenophilales	Hydrogenophilaceae	Thiobacillus	Thiobacillus sp	-2.11439												-1.6755	0.0491841	-2.55328	0.00712987
171614	Bacteria	Planctomycetes	Pla4	Pla4 sp	Pla4 sp	Pla4 sp	Pla4 sp	-2.1198	8.20957	-1.97233	4.00991e-10	-1.94735	1.45641e-09	-2.29723	3.73346e-12	-1.64757	5.87205e-08	-2.5907	2.3136e-13	-2.38547	5.22203e-12	-2.21314	1.00003e-11	-1.9046	7.93328e-10
New.CleanUp.ReferenceOTU403	Bacteria	Proteobacteria	Deltaproteobacteria	Myxococcales	Myxococcales sp	Myxococcales sp	Myxococcales sp	-2.13001	2.78974	-2.18114	0.000121287	-2.90946	1.48665e-05	-3.10502	5.74067e-06	-1.17446	0.0209158	-1.79059	0.00126585	-1.65939	0.00226967	-2.23857	9.87125e-05	-1.98146	0.000292326
167531	Bacteria	Actinobacteria	Actinobacteria	Actinomycetales	Pseudonocardiaceae	Pseudonocardiaceae sp	Pseudonocardiaceae sp	-2.13119	12.8345	-1.87711	0.0269961	-1.75165	0.0488757			-2.32736	0.00457887	-2.35513	0.00579398					-2.34472	0.00495029
532139	Bacteria	Proteobacteria	Betaproteobacteria	MND1	MND1 sp	MND1 sp	MND1 sp	-2.13184	17.4054	-2.31034	1.66942e-10	-1.99373	3.88516e-08	-2.94249	3.75575e-15	-1.7207	1.26823e-06	-2.53042	9.23838e-12	-1.83697	2.99244e-07	-1.94295	6.33958e-08	-1.7771	5.53813e-07
993270	Bacteria	Proteobacteria	Betaproteobacteria	Rhodocyclales	Rhodocyclaceae	Dechloromonas	Dechloromonas sp	-2.13199	2.51198	-1.74444	0.0356476			-2.29846	0.00763718			-2.5415	0.00479168	-2.32909	0.00701703	-1.74644	0.0399599
572643	Bacteria	Proteobacteria	Gammaproteobacteria	Xanthomonadales	Sinobacteraceae	Sinobacteraceae sp	Sinobacteraceae sp	-2.13941						-2.41565	0.0128809	-1.86318	0.0395733
4462187	Bacteria	Proteobacteria	Deltaproteobacteria	Myxococcales	Myxococcales sp	Myxococcales sp	Myxococcales sp	-2.14074	2.6241	-2.32709	0.000587946	-1.88118	0.00513503	-2.47632	0.000370061	-1.81484	0.00457284	-2.90911	0.00012157	-1.62191	0.0122558	-1.89864	0.00387882	-2.19682	0.000943666
New.CleanUp.ReferenceOTU2817	Bacteria	Actinobacteria	Acidimicrobiia	Acidimicrobiales	C111	C111 sp	C111 sp	-2.14874								-2.14874	0.0174237
1040768	Bacteria	Bacteroidetes	Sphingobacteriia	Sphingobacteriales	Sphingobacteriales sp	Sphingobacteriales sp	Sphingobacteriales sp	-2.16192						-2.16192	0.0153564
New.CleanUp.ReferenceOTU251	Bacteria	Bacteroidetes	Cytophagia	Cytophagales	Cytophagaceae	Cytophagaceae sp	Cytophagaceae sp	-2.1708	4.83951	-1.41813	0.00474891	-1.88589	0.000343516	-3.22222	9.15928e-08	-1.46712	0.00323148	-3.34022	1.01356e-07	-2.29482	1.95024e-05	-2.31725	1.33751e-05	-1.42075	0.00477058
New.CleanUp.ReferenceOTU391	Bacteria	Gemmatimonadetes	Gemmatimonadetes	KD8-87	KD8-87 sp	KD8-87 sp	KD8-87 sp	-2.17116				-2.17116	0.00329396
879663	Bacteria	Actinobacteria	Thermoleophilia	Solirubrobacterales	Solirubrobacterales sp	Solirubrobacterales sp	Solirubrobacterales sp	-2.17953												-2.17953	0.00186066
4435517	Bacteria	Acidobacteria	Solibacteres	Solibacterales	PAUC26f	PAUC26f sp	PAUC26f sp	-2.1831				-1.86737	0.0119446											-2.49883	0.00117791
New.CleanUp.ReferenceOTU2729	Bacteria	Actinobacteria	Thermoleophilia	Gaiellales	Gaiellaceae	Gaiellaceae sp	Gaiellaceae sp	-2.18599	2.04648	-2.03375	0.0263379									-2.33823	0.0177432
New.CleanUp.ReferenceOTU633	Bacteria	Proteobacteria	Deltaproteobacteria	Deltaproteobacteria sp	Deltaproteobacteria sp	Deltaproteobacteria sp	Deltaproteobacteria sp	-2.1914								-2.1914	0.00113625
238848	Bacteria	Proteobacteria	Deltaproteobacteria	Myxococcales	Myxococcales sp	Myxococcales sp	Myxococcales sp	-2.194	3.04288	-2.08229	9.71182e-05	-1.65921	0.00169081	-3.17107	1.22459e-06	-2.34801	2.44552e-05	-2.0984	0.000135356	-1.86361	0.000457652	-2.30536	3.01937e-05	-2.02407	0.000118984
New.CleanUp.ReferenceOTU718	Bacteria	Chlamydiae	Chlamydiia	Chlamydiales	Criblamydiaceae	Criblamydiaceae sp	Criblamydiaceae sp	-2.1944								-2.4933	0.00170731					-1.84179	0.0114006	-2.24811	0.00296939
314599	Bacteria	Gemmatimonadetes	Gemm-1	Gemm-1 sp	Gemm-1 sp	Gemm-1 sp	Gemm-1 sp	-2.20144	8.77351	-2.1907	1.8052e-08	-2.14044	5.8472e-08	-2.72177	3.14105e-11	-1.79222	2.08361e-06	-2.48957	1.10373e-09	-1.89941	8.61782e-07	-2.38324	1.67322e-09	-1.99418	1.5009e-07
248002	Bacteria	Gemmatimonadetes	Gemmatimonadetes	C114	C114 sp	C114 sp	C114 sp	-2.21368	3.29421	-1.99504	0.000221279	-2.06782	0.000234085	-3.01769	1.84003e-06	-2.44402	1.93043e-05	-1.91491	0.000529187	-1.70586	0.00145378	-1.71579	0.00122846	-2.84831	2.10916e-06
4385637	Bacteria	Proteobacteria	Deltaproteobacteria	Myxococcales	Myxococcales sp	Myxococcales sp	Myxococcales sp	-2.21601	4.70549	-2.03867	0.000290152	-2.97629	2.06592e-06	-2.73805	4.47656e-06	-1.87343	0.000707027	-2.32493	7.57437e-05	-1.87993	0.000842345	-1.99188	0.000423985	-1.90491	0.000637468
582431	Bacteria	Proteobacteria	Betaproteobacteria	Betaproteobacteria sp	Betaproteobacteria sp	Betaproteobacteria sp	Betaproteobacteria sp	-2.22236	34.0849	-2.13716	6.12971e-12	-2.24975	7.48657e-13	-2.87994	8.66072e-20	-1.98278	1.61307e-10	-2.39502	3.42142e-14	-1.95132	3.83656e-10	-2.31184	1.28681e-13	-1.87104	1.52966e-09
694781	Bacteria	Proteobacteria	Betaproteobacteria	MND1	MND1 sp	MND1 sp	MND1 sp	-2.22399	2.58468	-2.04211	0.00108971	-2.13266	0.00112566	-2.66995	9.30045e-05	-1.36224	0.0212716	-2.41847	0.00033459	-2.47744	0.000266517	-2.67567	9.03854e-05	-2.01334	0.0011743
New.CleanUp.ReferenceOTU575	Bacteria	TM7	TM7 sp	TM7 sp	TM7 sp	TM7 sp	TM7 sp	-2.26007				-1.97769	0.0437233	-2.5363	0.0111601							-2.26623	0.0197659
823559	Bacteria	Proteobacteria	Deltaproteobacteria	Myxococcales	Myxococcales sp	Myxococcales sp	Myxococcales sp	-2.2637	3.39122	-2.11035	6.1051e-05	-2.64428	5.88729e-06	-2.70131	2.65802e-06	-2.09721	6.51295e-05	-2.13217	8.27113e-05	-1.72672	0.000812521	-2.33612	1.70163e-05	-2.3614	1.08898e-05
New.CleanUp.ReferenceOTU658	Bacteria	Proteobacteria	Deltaproteobacteria	Myxococcales	Nannocystaceae	Plesiocystis	Plesiocystis sp	-2.2703						-2.848	0.0018886	-1.64828	0.0495078			-2.19198	0.0120116	-2.39293	0.0069709
329035	Bacteria	Proteobacteria	Deltaproteobacteria	Myxococcales	Polyangiaceae	Polyangiaceae sp	Polyangiaceae sp	-2.27243	3.05961	-2.48698	1.26055e-05	-2.4336	3.0741e-05	-2.54667	1.11606e-05	-2.02683	0.000151498	-2.68835	9.40406e-06	-1.99872	0.000262375	-2.06722	0.000127844	-1.9311	0.000246434
New.CleanUp.ReferenceOTU719	Bacteria	Actinobacteria	MB-A2-108	MB-A2-108 sp	MB-A2-108 sp	MB-A2-108 sp	MB-A2-108 sp	-2.29493				-1.79497	0.0408387	-1.85454	0.0296932			-3.20009	0.00114369	-2.33012	0.00877795
New.CleanUp.ReferenceOTU2289	Bacteria	Firmicutes	Bacilli	Bacillales	Bacillaceae	Bacillus	Bacillus sp	-2.30358								-2.30358	0.0082644
509402	Bacteria	Proteobacteria	Betaproteobacteria	MND1	MND1 sp	MND1 sp	MND1 sp	-2.31153	11.1432	-2.1233	1.60774e-06	-2.51163	3.55115e-08	-2.3884	9.55732e-08	-2.11282	1.61178e-06	-2.79836	1.92192e-09	-2.39101	1.0238e-07	-2.07932	2.88541e-06	-2.08743	2.00985e-06
763169	Bacteria	Proteobacteria	Gammaproteobacteria	Chromatiales	Chromatiales sp	Chromatiales sp	Chromatiales sp	-2.3152	2.25404	-2.24153	0.00025087	-2.37724	0.000268989	-3.89094	8.85281e-06	-1.43992	0.00902215	-1.63127	0.00542251	-1.86777	0.0017518	-1.84579	0.00151995	-3.22713	1.21477e-05
4359270	Bacteria	Gemmatimonadetes	Gemmatimonadetes	KD8-87	KD8-87 sp	KD8-87 sp	KD8-87 sp	-2.33871						-2.15917	0.00595911			-1.76971	0.0246023			-3.23815	0.000308649	-2.18782	0.00477058
937434	Bacteria	Proteobacteria	Deltaproteobacteria	Myxococcales	OM27	OM27 sp	OM27 sp	-2.37286	2.25302	-1.63049	0.00750382	-2.33359	0.000660037	-2.44942	0.000292376	-1.5624	0.00970399	-3.11095	5.28336e-05	-3.81119	2.23668e-05	-2.03521	0.00146506	-2.04962	0.0011924
New.CleanUp.ReferenceOTU8129	Bacteria	Proteobacteria	Alphaproteobacteria	Rhizobiales	Hyphomicrobiaceae	Hyphomicrobiaceae sp	Hyphomicrobiaceae sp	-2.40477								-2.40477	0.0121036
113748	Bacteria	Proteobacteria	Deltaproteobacteria	Myxococcales	Polyangiaceae	Sorangium	Sorangium sp	-2.43376	1.92586	-3.93501	8.73517e-05	-1.70842	0.0496506			-1.65786	0.0406546
590252	Bacteria	Verrucomicrobia	[Pedosphaerae]	[Pedosphaerales]	[Pedosphaerales] sp	[Pedosphaerales] sp	[Pedosphaerales] sp	-2.44163	12.4673	-2.33675	6.75181e-10	-2.47561	1.65826e-10	-3.24017	1.47844e-15	-2.59674	1.34972e-11	-2.31507	1.97515e-09	-2.01576	8.38226e-08	-2.38647	3.40578e-10	-2.16648	6.22114e-09
New.CleanUp.ReferenceOTU460	Bacteria	Chloroflexi	TK10	AKYG885	Dolo_23	Dolo_23 sp	Dolo_23 sp	-2.46881	2.52539	-2.46228	0.000419906	-1.76078	0.0100503	-2.49487	0.000406478	-2.75819	0.00013668	-2.10943	0.0025029	-2.83474	0.000165287	-2.40798	0.000561198	-2.9222	6.93146e-05
New.CleanUp.ReferenceOTU4651	Bacteria	Proteobacteria	Betaproteobacteria	Betaproteobacteria sp	Betaproteobacteria sp	Betaproteobacteria sp	Betaproteobacteria sp	-2.47116	4.50968	-2.14054	8.96654e-08	-2.66267	3.21746e-09	-3.26421	6.25853e-11	-2.6154	1.92085e-09	-3.13383	2.11757e-10	-2.10756	2.77465e-07	-1.98786	3.97621e-07	-1.85718	1.06768e-06
764322	Bacteria	Actinobacteria	Actinobacteria	Actinomycetales	Nocardiaceae	Rhodococcus	fascians	-2.47736								-2.47736	0.0174108
766424	Bacteria	Acidobacteria	Acidobacteria sp	Acidobacteria sp	Acidobacteria sp	Acidobacteria sp	Acidobacteria sp	-2.47854	2.19504	-2.91523	3.87416e-05	-3.03631	5.27599e-05	-2.92797	4.28835e-05	-1.88007	0.00194757	-1.91044	0.002568	-2.54512	0.000206557	-2.47868	0.000173136	-2.13449	0.000632567
254098	Bacteria	Proteobacteria	Betaproteobacteria	Betaproteobacteria sp	Betaproteobacteria sp	Betaproteobacteria sp	Betaproteobacteria sp	-2.48776	10.3804	-2.44904	3.83284e-12	-2.15592	8.12557e-10	-3.02229	9.85041e-16	-2.08517	1.18733e-09	-2.76702	9.92938e-14	-2.68891	2.9696e-13	-2.63961	1.89283e-13	-2.09412	8.293e-10
4463932	Bacteria	Proteobacteria	Deltaproteobacteria	Myxococcales	Myxococcales sp	Myxococcales sp	Myxococcales sp	-2.49854	2.3498	-1.43883	0.0254605	-2.83167	0.000176042	-3.48899	2.54813e-05	-1.79009	0.00538286	-2.86973	0.000142556	-2.48049	0.000474196	-2.54183	0.000295928	-2.54668	0.000247075
New.CleanUp.ReferenceOTU1037	Bacteria	Chlamydiae	Chlamydiia	Chlamydiales	Parachlamydiaceae	Parachlamydiaceae sp	Parachlamydiaceae sp	-2.51669								-2.51669	0.000760679
1126654	Bacteria	Proteobacteria	Deltaproteobacteria	Syntrophobacterales	Syntrophobacteraceae	Syntrophobacteraceae sp	Syntrophobacteraceae sp	-2.53301														-2.53301	0.00818507
583710	Bacteria	Planctomycetes	Pla4	Pla4 sp	Pla4 sp	Pla4 sp	Pla4 sp	-2.65781	6.4494	-3.34107	4.21442e-10	-1.94344	6.82433e-05	-3.73785	4.61499e-11	-2.09724	1.19565e-05	-2.6368	2.18714e-07	-2.5157	4.54082e-07	-2.48534	4.54112e-07	-2.50507	2.71584e-07
4301960	Bacteria	Acidobacteria	Acidobacteria sp	Acidobacteria sp	Acidobacteria sp	Acidobacteria sp	Acidobacteria sp	-2.69823	2.78306	-2.40248	2.59981e-05	-3.465	1.28594e-06	-3.47103	6.71188e-07	-2.28033	5.04629e-05	-2.37011	4.95818e-05	-1.61712	0.00255105	-3.39109	6.28178e-07	-2.58869	7.95152e-06
1106566	Bacteria	Firmicutes	Clostridia	Clostridiales	[Tissierellaceae]	Tepidimicrobium	Tepidimicrobium sp	-2.7596	2.51857	-2.7596	0.00539124
New.CleanUp.ReferenceOTU517	Bacteria	Acidobacteria	[Chloracidobacteria]	45597	11-24 sp	11-24 sp	11-24 sp	-3.23489										-3.23489	0.000500579
New.CleanUp.ReferenceOTU486	Bacteria	Chloroflexi	TK10	TK10 sp	TK10 sp	TK10 sp	TK10 sp	-3.25126												-3.25126	0.00110162
Fungi
										Only results which are statistically significant are shown
									OTU	BX1_CROWN		BX1_PRIMARY		BX2_CROWN		BX2_PRIMARY		BX6_CROWN		BX6_PRIMARY		WT_CROWN		WT_PRIMARY
OTU	Kingdom	Phylum	Class	Order	Family	Genus	Species	Mean log2FoldChange	Mean counts	log2FoldChange	padj	log2FoldChange	padj	log2FoldChange	padj	log2FoldChange	padj	log2FoldChange	padj	log2FoldChange	padj	log2FoldChange	padj	log2FoldChange	padj
New.ReferenceOTU8	Fungi	Basidiomycota	Agaricomycetes	Agaricales	Strophariaceae	Agrocybe	Agrocybe_pediades	7.33837				7.33837	4.99868e-05
New.ReferenceOTU32	Fungi	Basidiomycota	Agaricomycetes	Agaricales	unidentified	unidentified	Agaricales_sp	6.24774	131.429	6.86986	1.12916e-11	4.65509	4.46317e-06	5.78257	1.16107e-08	5.42721	8.46372e-08	7.39268	2.74196e-13	5.99343	3.24411e-09	7.02877	3.77448e-12	6.83234	1.45996e-11
New.ReferenceOTU399	Fungi	Ascomycota	unidentified	unidentified	unidentified	unidentified	Ascomycota_sp	6.18366								6.18366	0.000335905
SH019019.07FU_EU379203_reps	Fungi	Chytridiomycota	Chytridiomycetes	Rhizophlyctidales	Rhizophlyctidaceae	Rhizophlyctis	Rhizophlyctis_rosea	4.11395												4.11395	3.4344e-05
SH001970.07FU_KC007141_reps	Fungi	Basidiomycota	Agaricomycetes	unidentified	unidentified	unidentified	Agaricomycetes_sp	3.87402	1315.03	3.5248	4.42508e-06			3.5241	4.45798e-06			5.53483	5.63561e-13	2.51964	0.00103638	5.32154	4.17546e-12	2.81919	0.000241623
New.ReferenceOTU190	Fungi	Ascomycota	Dothideomycetes	Pleosporales	Phaeosphaeriaceae	Ophiosphaerella	Ophiosphaerella_herpotricha	3.86655				3.82743	0.000146265	3.14463	0.00188885	4.81341	1.73119e-06	3.56131	0.000414607	4.03415	6.24172e-05			3.81838	0.000151021
New.ReferenceOTU108	Fungi	Basidiomycota	Cystobasidiomycetes	Erythrobasidiales	unidentified	unidentified	Erythrobasidiales_sp	3.69084																3.69084	0.00166436
SH022162.07FU_KP183983_refs	Fungi	Ascomycota	Dothideomycetes	Pleosporales	Lentitheciaceae	Darksidea	Darksidea_epsilon	3.64184						3.64184	1.44299e-05
New.ReferenceOTU150	Fungi	Ascomycota	Sordariomycetes	Sordariales	Lasiosphaeriaceae	unidentified	Lasiosphaeriaceae_sp	3.58927	23.3288	3.58927	4.17125e-05
SH024171.07FU_HQ441577_reps_singleton	Fungi	Basidiomycota	Agaricomycetes	Auriculariales	Auriculariales_fam_Incertae_sedis	Oliveonia	Oliveonia_pauxilla	3.21582								3.20111	0.00103563					3.23053	0.000930884
SH493452.07FU_HG936987_reps	Fungi	Basidiomycota	Agaricomycetes	Agaricales	Bolbitiaceae	unidentified	Bolbitiaceae_sp	3.06092	8.26317	3.62058	1.7652e-05					2.91156	0.000603306			2.65062	0.00187172
New.ReferenceOTU344	Fungi	unidentified	unidentified	unidentified	unidentified	unidentified	Fungi_sp	2.96784										2.96784	1.27794e-05
SH030059.07FU_AB114223_refs	Fungi	Ascomycota	Sordariomycetes	Hypocreales	Clavicipitaceae	Metarhizium	Metarhizium_marquandii	2.95751										2.95751	0.00255254
SH497381.07FU_HG937133_reps_singleton	Fungi	Ascomycota	Sordariomycetes	Hypocreales	Nectriaceae	unidentified	Nectriaceae_sp	2.82706	5.54352	3.15096	8.87603e-06					3.32352	2.71261e-06			2.52004	0.000479045			2.31373	0.00135601
New.ReferenceOTU94	Fungi	Ascomycota	Dothideomycetes	Pleosporales	unidentified	unidentified	Pleosporales_sp	2.6834								2.6834	0.000940111
SH491965.07FU_HG937140_reps_singleton	Fungi	unidentified	unidentified	unidentified	unidentified	unidentified	Fungi_sp	2.54718	1040.46	2.29769	7.36921e-23	2.74597	5.67045e-32	1.96787	4.20789e-17	3.07266	1.22958e-39	2.09631	2.89515e-19	3.11732	9.6699e-41	2.05728	1.34659e-18	3.02236	2.06949e-38
SH495094.07FU_HG937144_reps_singleton	Fungi	Ascomycota	Sordariomycetes	Microascales	Halosphaeriaceae	unidentified	Halosphaeriaceae_sp	2.52898	299.099	2.35585	8.73512e-16	2.70139	2.71855e-20	1.82629	6.01849e-10	3.32449	5.40647e-30	2.09168	1.02743e-12	3.17662	1.68433e-27	1.82138	5.98268e-10	2.93417	1.06289e-23
New.ReferenceOTU257	Fungi	Chytridiomycota	Chytridiomycetes	Rhizophydiales	Rhizophydiales_fam_Incertae_sedis	Operculomyces	Operculomyces_laminatus	2.5225												2.5225	0.000618815
New.ReferenceOTU55	Fungi	Ascomycota	Sordariomycetes	Magnaporthales	Magnaporthaceae	Buergenerula	Buergenerula_spartinae	2.49024	78.5309	1.78398	0.000798646	2.36583	8.29473e-06	1.67635	0.00175472	3.09091	5.23372e-09	2.9716	2.02081e-08	3.06276	7.28867e-09	1.6489	0.00201463	3.32155	3.37416e-10
New.ReferenceOTU132	Fungi	Ascomycota	Sordariomycetes	Hypocreales	Nectriaceae	unidentified	Nectriaceae_sp	2.3701	22.1644	2.3701	0.000345891
SH490084.07FU_KR017030_reps_singleton	Fungi	unidentified	unidentified	unidentified	unidentified	unidentified	Fungi_sp	2.20994										2.20994	7.31209e-06
SH020783.07FU_KJ734954_reps	Fungi	Ascomycota	Sordariomycetes	Sordariales	unidentified	unidentified	Sordariales_sp	2.19795																2.19795	0.000928364
New.ReferenceOTU358	Fungi	Ascomycota	Sordariomycetes	Hypocreales	Ophiocordycipitaceae	Purpureocillium	Purpureocillium_lilacinum	2.13385						2.13385	0.00237191
SH013008.07FU_KF296819_reps_singleton	Fungi	Ascomycota	Leotiomycetes	unidentified	unidentified	unidentified	Leotiomycetes_sp	2.1073				2.30305	0.0004231	1.91156	0.00372828
New.ReferenceOTU265	Fungi	Ascomycota	Sordariomycetes	Hypocreales	Ophiocordycipitaceae	Purpureocillium	Purpureocillium_lilacinum	1.9487						1.97604	0.000374902	1.97361	0.000297624	1.89644	0.000538194
New.ReferenceOTU357	Fungi	Ascomycota	Dothideomycetes	Pleosporales	Phaeosphaeriaceae	Ophiosphaerella	Ophiosphaerella_sp	1.92682	28.7013	1.56428	0.00076941					2.199	1.99788e-06			2.23147	1.42861e-06			1.71254	0.000225279
SH024401.07FU_DQ485617_refs	Fungi	Chytridiomycota	Chytridiomycetes	Rhizophydiales	Rhizophydiales_fam_Incertae_sedis	Operculomyces	Operculomyces_laminatus	1.81901				1.81901	0.00153819
New.CleanUp.ReferenceOTU107	Fungi	Ascomycota	Sordariomycetes	Xylariales	Xylariales_fam_Incertae_sedis	Microdochium	Microdochium_bolleyi	1.74418	3.52209	1.74418	0.00241008
SH005822.07FU_FN392311_reps	Fungi	Ascomycota	Dothideomycetes	Pleosporales	Phaeosphaeriaceae	Ophiosphaerella	Ophiosphaerella_sp	1.62812				1.28901	0.00178589			1.93838	2.45296e-06			1.92664	2.84907e-06			1.35844	0.000981483
New.ReferenceOTU14	Fungi	Zygomycota	Mortierellomycotina_cls_Incertae_sedis	Mortierellales	Mortierellaceae	Mortierella	Mortierella_antarctica	1.56045														1.56045	2.09373e-05
SH015804.07FU_FJ708609_reps	Fungi	Ascomycota	unidentified	unidentified	unidentified	unidentified	Ascomycota_sp	1.52478	40.1117	1.35056	0.000774507	1.7946	7.38474e-06			1.33639	0.000895248			1.88639	2.44296e-06	1.17231	0.00379414	1.60844	5.92744e-05
SH027728.07FU_KM032335_reps_singleton	Fungi	Ascomycota	Sordariomycetes	Hypocreales	Nectriaceae	Fusarium	Fusarium_sp	1.49543														1.49543	0.00131699
New.ReferenceOTU297	Fungi	Ascomycota	Sordariomycetes	Hypocreales	unidentified	unidentified	Hypocreales_sp	1.43753						1.43753	0.0027354
SH014473.07FU_HQ630361_reps	Fungi	Zygomycota	Mortierellomycotina_cls_Incertae_sedis	Mortierellales	Mortierellaceae	Mortierella	Mortierella_bisporalis	1.42439						1.37168	0.00284185			1.38392	0.00166977					1.51755	0.000455789
SH012717.07FU_KJ834357_reps	Fungi	unidentified	unidentified	unidentified	unidentified	unidentified	Fungi_sp	1.38137														1.38137	0.00460281
New.ReferenceOTU218	Fungi	Ascomycota	Sordariomycetes	Hypocreales	Ophiocordycipitaceae	Purpureocillium	Purpureocillium_lilacinum	1.36823						1.36823	8.59676e-05
New.ReferenceOTU217	Fungi	Ascomycota	Sordariomycetes	Hypocreales	Ophiocordycipitaceae	Purpureocillium	Purpureocillium_lilacinum	1.34083	12.4756	1.40969	5.46723e-05	1.38173	8.50314e-05	1.65624	3.3318e-06	1.05105	0.00328954	1.20546	0.000696273
SH020292.07FU_HM036615_reps	Fungi	Ascomycota	unidentified	unidentified	unidentified	unidentified	Ascomycota_sp	1.2997	5.57794	1.2997	0.00245847
New.ReferenceOTU260	Fungi	Ascomycota	Sordariomycetes	Hypocreales	unidentified	unidentified	Hypocreales_sp	1.25104						1.25104	0.000724888
New.ReferenceOTU134	Fungi	Ascomycota	Sordariomycetes	Hypocreales	Ophiocordycipitaceae	Purpureocillium	Purpureocillium_lilacinum	1.24274						1.38265	0.000301479			1.10283	0.00355665
New.ReferenceOTU387	Fungi	Ascomycota	Sordariomycetes	Hypocreales	Ophiocordycipitaceae	Purpureocillium	Purpureocillium_lilacinum	1.19336	53.1488	1.12835	0.000133349			1.61128	5.52795e-08	0.873608	0.003291	1.16022	8.95742e-05
New.ReferenceOTU205	Fungi	Ascomycota	Sordariomycetes	Hypocreales	Ophiocordycipitaceae	Purpureocillium	Purpureocillium_lilacinum	1.15582						1.34752	1.75988e-05			0.964115	0.00206621
SH019341.07FU_AF220971_reps_singleton	Fungi	Ascomycota	Sordariomycetes	Hypocreales	Hypocreales_fam_Incertae_sedis	Ilyonectria	Ilyonectria_macrodidyma	1.15433	155.748	1.15433	6.2186e-05
New.ReferenceOTU105	Fungi	Ascomycota	Sordariomycetes	Hypocreales	Ophiocordycipitaceae	Purpureocillium	Purpureocillium_lilacinum	1.15238	5.16779	1.15238	0.00474989
New.ReferenceOTU148	Fungi	Ascomycota	Sordariomycetes	Hypocreales	Ophiocordycipitaceae	Purpureocillium	Purpureocillium_lilacinum	1.14967	13.8768	1.0143	0.00250513			1.29327	0.000156391	1.07817	0.00134125	1.21292	0.000293132
SH491957.07FU_HG937113_reps_singleton	Fungi	Ascomycota	unidentified	unidentified	unidentified	unidentified	Ascomycota_sp	1.14117	211.805	1.08692	1.6185e-06	0.884754	9.88571e-05			1.46794	8.6464e-11			1.34709	2.74332e-09	0.831569	0.000262683	1.22873	5.72312e-08
SH007081.07FU_HQ022487_reps	Fungi	Ascomycota	Sordariomycetes	Hypocreales	unidentified	unidentified	Hypocreales_sp	1.13018	54.1949	1.02289	8.86587e-05			1.39464	1.13082e-07	0.910457	0.000515212	1.19271	4.92176e-06
SH019331.07FU_KC292864_reps	Fungi	Ascomycota	Sordariomycetes	Hypocreales	Hypocreales_fam_Incertae_sedis	Ilyonectria	Ilyonectria_macrodidyma	1.10266	50.3884	1.10266	0.000725487
New.ReferenceOTU186	Fungi	Ascomycota	Sordariomycetes	Hypocreales	Ophiocordycipitaceae	Purpureocillium	Purpureocillium_lilacinum	1.09097	85.2868	1.01838	0.000192975			1.40646	2.96818e-07	1.03868	0.000145547	1.17814	1.62935e-05			0.813189	0.00315159
New.ReferenceOTU267	Fungi	Ascomycota	Sordariomycetes	Hypocreales	Ophiocordycipitaceae	Purpureocillium	Purpureocillium_lilacinum	1.08864						1.24315	6.01971e-05			0.934122	0.00242231
New.ReferenceOTU288	Fungi	Ascomycota	Sordariomycetes	Hypocreales	Ophiocordycipitaceae	Purpureocillium	Purpureocillium_lilacinum	1.06719						1.21132	5.4104e-05			0.923051	0.00195351
New.ReferenceOTU214	Fungi	Ascomycota	Sordariomycetes	Hypocreales	Ophiocordycipitaceae	Purpureocillium	Purpureocillium_lilacinum	1.06505						1.06505	0.00442283
SH007076.07FU_FR734101_refs	Fungi	Ascomycota	Sordariomycetes	Hypocreales	Ophiocordycipitaceae	Purpureocillium	Purpureocillium_lilacinum	1.05702	67.8677	0.914019	0.000788507			1.36828	5.65569e-07			1.08621	6.68155e-05			0.85957	0.00172743
New.ReferenceOTU2	Fungi	Ascomycota	Sordariomycetes	Hypocreales	Ophiocordycipitaceae	Purpureocillium	Purpureocillium_lilacinum	1.04688	1135.23	0.848489	0.00162008			1.30955	1.15233e-06			0.982598	0.000262046
New.ReferenceOTU361	Fungi	Ascomycota	Sordariomycetes	Hypocreales	Ophiocordycipitaceae	Purpureocillium	Purpureocillium_lilacinum	1.02672	38.0236	0.853388	0.00375803			1.32817	7.3198e-06	0.95766	0.00114586	0.967647	0.00103897
New.ReferenceOTU209	Fungi	Ascomycota	Sordariomycetes	Hypocreales	Ophiocordycipitaceae	Purpureocillium	Purpureocillium_lilacinum	0.975487						1.09157	0.000275628			0.8594	0.00385893
SH007108.07FU_KC551948_reps_singleton	Fungi	Ascomycota	Sordariomycetes	Hypocreales	Ophiocordycipitaceae	Purpureocillium	Purpureocillium_lilacinum	0.973349	211.919	0.916525	0.000242646			1.32495	1.19797e-07	0.841587	0.000762147	1.03624	3.36991e-05			0.747435	0.00286509
SH027729.07FU_AB104884_reps_singleton	Fungi	Ascomycota	Sordariomycetes	Hypocreales	Ophiocordycipitaceae	Purpureocillium	Purpureocillium_lilacinum	0.969546	77402.4	0.818798	0.000783474			1.33018	4.866e-08	0.744156	0.00227028	0.985052	5.3335e-05
SH027726.07FU_HM849725_reps	Fungi	Ascomycota	Sordariomycetes	Hypocreales	Ophiocordycipitaceae	Purpureocillium	Purpureocillium_lilacinum	0.955147	767.933	0.847907	0.000536417			1.34458	4.0871e-08	0.810889	0.000933248	1.06959	1.25973e-05			0.702768	0.00415281
New.ReferenceOTU336	Fungi	Ascomycota	Sordariomycetes	Hypocreales	Ophiocordycipitaceae	Purpureocillium	Purpureocillium_lilacinum	0.937673						1.03449	0.000441372			0.840861	0.00395758
SH031938.07FU_HG799024_reps_singleton	Fungi	Ascomycota	Sordariomycetes	Hypocreales	Nectriaceae	unidentified	Nectriaceae_sp	-0.810132	319.427	-0.770639	5.63063e-05			-1.00728	1.94055e-07			-0.867828	6.1054e-06	-0.594777	0.00188439
SH025461.07FU_KF800572_reps	Fungi	Ascomycota	unidentified	unidentified	unidentified	unidentified	Ascomycota_sp	-0.95853	136.225	-1.056	6.31089e-06	-0.793567	0.0006763	-1.16818	8.58072e-07	-0.707043	0.00242229	-0.930759	7.01671e-05			-1.0266	1.25481e-05	-1.02756	1.10195e-05
SH001603.07FU_FN397264_reps	Fungi	Ascomycota	Sordariomycetes	Hypocreales	unidentified	unidentified	Hypocreales_sp	-0.983918	94.2747	-1.06411	7.46237e-05	-0.883852	0.00099429	-0.89205	0.00100659	-0.892298	0.0008847	-1.22141	6.19404e-06			-0.991199	0.000240341	-0.9425	0.000440219
New.ReferenceOTU59	Fungi	Ascomycota	Sordariomycetes	Hypocreomycetidae_ord_Incertae_sedis	Plectosphaerellaceae	Plectosphaerella	Plectosphaerella_sp	-1.0543	23.6647	-0.923232	0.00455475							-1.18537	0.000361932
New.ReferenceOTU250	Fungi	Ascomycota	Sordariomycetes	Hypocreales	unidentified	unidentified	Hypocreales_sp	-1.07283	26.812	-1.31757	1.45907e-07	-0.806427	0.00098504	-1.00152	9.33611e-05	-1.10669	8.71064e-06	-1.20372	1.65502e-06			-1.08024	1.93089e-05	-0.993644	5.30746e-05
SH028090.07FU_FJ746660_reps	Fungi	Ascomycota	Sordariomycetes	Hypocreales	Nectriaceae	unidentified	Nectriaceae_sp	-1.10647	48.5819	-1.10647	0.00416856
SH015918.07FU_JQ070472_reps	Fungi	Ascomycota	Sordariomycetes	unidentified	unidentified	unidentified	Sordariomycetes_sp	-1.11453										-1.11453	0.000697607
SH030060.07FU_JN545823_reps	Fungi	Ascomycota	unidentified	unidentified	unidentified	unidentified	Ascomycota_sp	-1.12833	41.1597	-1.15658	0.000593195			-1.08533	0.00153825	-1.26287	0.000190528			-1.08428	0.00132316			-1.05258	0.00172848
New.ReferenceOTU170	Fungi	Ascomycota	Dothideomycetes	unidentified	unidentified	unidentified	Dothideomycetes_sp	-1.18653	22.8987	-1.18653	0.0018671
SH030821.07FU_GQ249278_reps	Fungi	Basidiomycota	Agaricomycetes	Agaricales	Psathyrellaceae	Coprinopsis	Coprinopsis_narcotica	-1.24321														-1.24321	0.00102584
SH020374.07FU_GQ505688_refs	Fungi	Ascomycota	Sordariomycetes	Hypocreales	Nectriaceae	Fusarium	Fusarium_oxysporum	-1.43254						-1.43254	0.00335893
New.ReferenceOTU289	Fungi	Ascomycota	Dothideomycetes	Pleosporales	Sporormiaceae	Preussia	Preussia_flanaganii	-1.51179						-1.51179	0.00414481
SH029397.07FU_AJ875347_reps	Fungi	Ascomycota	Sordariomycetes	Sordariales	Lasiosphaeriaceae	unidentified	Lasiosphaeriaceae_sp	-1.55576						-1.55576	0.00238041
New.CleanUp.ReferenceOTU494	Fungi	unidentified	unidentified	unidentified	unidentified	unidentified	Fungi_sp	-1.56818				-1.56818	0.00151377
SH495092.07FU_HG937042_reps_singleton	Fungi	Ascomycota	Pezizomycetes	Pezizales	Helvellaceae	unidentified	Helvellaceae_sp	-1.70266	16.6658	-1.62146	0.000452254			-1.372	0.00352477	-2.11453	8.17236e-06
SH008402.07FU_EU326196_reps	Fungi	unidentified	unidentified	unidentified	unidentified	unidentified	Fungi_sp	-1.77599												-1.77599	0.00133329
SH012655.07FU_KJ508258_reps	Fungi	Ascomycota	Sordariomycetes	Sordariales	Lasiosphaeriaceae	Apodus	Apodus_deciduus	-2.09596				-2.42549	1.9546e-05									-2.16985	0.000132652	-1.69255	0.00266207
New.CleanUp.ReferenceOTU301	Fungi	Ascomycota	Sordariomycetes	Sordariales	Lasiosphaeriaceae	unidentified	Lasiosphaeriaceae_sp	-2.14898						-2.21203	0.000937841							-2.08592	0.00137312
SH495279.07FU_KT268914_reps_singleton	Fungi	Ascomycota	Sordariomycetes	Hypocreales	Nectriaceae	Fusarium	Fusarium_sp	-2.39418	41.0897	-1.8911	0.000197505	-1.92324	0.000157035	-2.75345	1.18983e-07	-2.63394	2.81858e-07	-2.83545	3.77278e-08	-2.31028	6.24198e-06	-2.61734	3.71349e-07	-2.18866	1.73656e-05
New.ReferenceOTU13	Fungi	Ascomycota	Eurotiomycetes	Arachnomycetales	Arachnomycetaceae	Arachnomyces	Arachnomyces_minimus	-2.40384										-2.40384	0.0015487
New.ReferenceOTU17	Fungi	Ascomycota	Dothideomycetes	Tubeufiales	Tubeufiaceae	unidentified	Tubeufiaceae_sp	-2.78741				-2.78741	0.000655245
SH003983.07FU_FJ197922_reps_singleton	Fungi	Zygomycota	Mortierellomycotina_cls_Incertae_sedis	Mortierellales	Mortierellaceae	Mortierella	Mortierella_sp	-3.11201						-3.11201	0.00181509
SH031912.07FU_JX968242_reps	Fungi	Basidiomycota	Agaricomycetes	Agaricales	Bolbitiaceae	Conocybe	Conocybe_lenticulospora	-3.16068						-3.24714	0.00126746			-3.07422	0.00213196
New.ReferenceOTU204	Fungi	Basidiomycota	Pucciniomycetes	Platygloeales	Eocronartiaceae	Eocronartium	Eocronartium_sp	-3.22128																-3.22128	0.00237319
New.ReferenceOTU392	Fungi	Basidiomycota	Agaricomycetes	Cantharellales	Ceratobasidiaceae	unidentified	Ceratobasidiaceae_sp	-3.65053								-3.65053	0.00342342
SH028384.07FU_UDB019761_reps	Fungi	Ascomycota	Pezizomycetes	Pezizales	Pyronemataceae	unidentified	Pyronemataceae_sp	-3.81868														-3.81868	0.00124751
SH491946.07FU_KU559774_reps_singleton	Fungi	unidentified	unidentified	unidentified	unidentified	unidentified	Fungi_sp	-3.8988																-3.8988	0.00204847
SH016907.07FU_DQ421195_reps	Fungi	Basidiomycota	Agaricomycetes	Cantharellales	Hydnaceae	unidentified	Hydnaceae_sp	-4.00339				-4.16706	0.000766296			-3.90376	0.00156358			-3.93934	0.00143825
New.ReferenceOTU415	Fungi	Ascomycota	Sordariomycetes	Sordariales	Lasiosphaeriaceae	unidentified	Lasiosphaeriaceae_sp	-4.02844	24.5254	-3.15007	0.00204276	-3.47194	0.000700529	-5.31106	6.59566e-07			-4.66784	7.02623e-06	-3.53016	0.000575194	-4.4166	2.06854e-05	-3.6514	0.000365526
SH487443.07FU_HG936105_reps	Fungi	Ascomycota	Leotiomycetes	Helotiales	unidentified	unidentified	Helotiales_sp	-4.10154	838.745	-3.9394	0.00053265			-5.00255	1.12261e-05							-3.36267	0.00310742
New.ReferenceOTU34	Fungi	Ascomycota	Sordariomycetes	unidentified	unidentified	unidentified	Sordariomycetes_sp	-4.24056														-4.24056	0.00112493
SH496047.07FU_HG937013_reps	Fungi	Ascomycota	Sordariomycetes	Sordariales	Lasiosphaeriaceae	unidentified	Lasiosphaeriaceae_sp	-4.34083						-4.34083	0.00217334
SH016818.07FU_FJ839608_refs	Fungi	Ascomycota	Dothideomycetes	Pleosporales	Pleosporaceae	Chalastospora	Chalastospora_ellipsoidea	-4.51121	3.71877	-4.51121	0.000414566
SH008002.07FU_FJ688126_reps	Fungi	Basidiomycota	Agaricomycetes	Cantharellales	Ceratobasidiaceae	unidentified	Ceratobasidiaceae_sp	-4.56739	43.655	-4.92409	1.43229e-06	-4.97771	1.15704e-06	-3.61081	0.000382636	-4.05032	6.62607e-05	-4.39956	1.56557e-05	-5.46102	1.18953e-07			-4.5482	7.90354e-06
New.CleanUp.ReferenceOTU126	Fungi	unidentified	unidentified	unidentified	unidentified	unidentified	Fungi_sp	-4.87994										-4.87994	6.61595e-05
SH490914.07FU_JX340144_reps_singleton	Fungi	Ascomycota	Sordariomycetes	Sordariales	Lasiosphaeriaceae	unidentified	Lasiosphaeriaceae_sp	-5.4956						-5.4956	0.00038602
SH010458.07FU_KC176279_reps	Fungi	Basidiomycota	Agaricomycetes	Agaricales	unidentified	unidentified	Agaricales_sp	-6.4404	46.8589	6.43594	0.00279001													-19.3167	1.74399e-17
SH031808.07FU_EU917108_reps	Fungi	Ascomycota	unidentified	unidentified	unidentified	unidentified	Ascomycota_sp	-6.47052						-6.47052	0.00469055
SH015959.07FU_EU693448_reps	Fungi	Basidiomycota	Agaricomycetes	unidentified	unidentified	unidentified	Agaricomycetes_sp	-7.72862						-7.26337	0.00311087			-8.2126	0.000904211			-7.70988	0.00178349
SH005187.07FU_KF414686_reps_singleton	Fungi	Ascomycota	Pezizomycetes	Pezizales	Pyronemataceae	unidentified	Pyronemataceae_sp	-20.9035										-20.9035	8.22963e-17
SH015962.07FU_JQ350874_reps_singleton	Fungi	Basidiomycota	Agaricomycetes	unidentified	unidentified	unidentified	Agaricomycetes_sp	-22.3253												-22.3253	5.82138e-14
New.ReferenceOTU76	Fungi	Basidiomycota	Agaricomycetes	Agaricales	unidentified	unidentified	Agaricales_sp	-22.7988																-22.7988	4.86359e-21

## Sheet: Table S7
Table S7: Bacterial and fungal OTUs that differ between WT and bx mutant samples of similar root type. Values represent Log 2 mean abundances (the average across all samples), the Log2-fold change relative to WT samples (positive values indicate more abundant in the mutant), and the P-value adjusted for false discovery. Clusters refer to correlations shown in Fig 4.
										Only results which are statistically significant are shown
BACTERIA										BX1_CROWN		BX1_PRIMARY		BX2_CROWN		BX2_PRIMARY		BX6_CROWN		BX6_PRIMARY
OTU	Cluster	Kingdom	Phylum	Class	Order	Family	Genus	Species	Avg log2	log2FoldChange	padj	log2FoldChange	padj	log2FoldChange	padj	log2FoldChange	padj	log2FoldChange	padj	log2FoldChange	padj
New.CleanUp.ReferenceOTU205	4	Bacteria	Chlorobi	OPB56	OPB56 sp	OPB56 sp	OPB56 sp	OPB56 sp	1.88477			2.11022	0.000361549	1.65932	0.00766787
New.CleanUp.ReferenceOTU750		Bacteria	Proteobacteria	Deltaproteobacteria	Bdellovibrionales	Bacteriovoracaceae	Bacteriovoracaceae sp	Bacteriovoracaceae sp	1.87479			1.87479	0.0339254
New.CleanUp.ReferenceOTU134		Bacteria	TM7	TM7-3	EW055	EW055 sp	EW055 sp	EW055 sp	1.73264					1.73264	0.0088515
922724		Bacteria	Bacteroidetes	Flavobacteriia	Flavobacteriales	Flavobacteriaceae	Flavobacterium	Flavobacterium sp	1.57337	1.57337	0.00358937
561970	4	Bacteria	Proteobacteria	Gammaproteobacteria	Xanthomonadales	Xanthomonadaceae	Luteimonas	Luteimonas sp	1.39523	1.89047	2.17105e-08			1.20514	0.00736464	1.09009	0.0060755
1701857		Bacteria	Planctomycetes	Phycisphaerae	Phycisphaerales	Phycisphaerales sp	Phycisphaerales sp	Phycisphaerales sp	1.38725					1.38725	0.01531
590872	4	Bacteria	Verrucomicrobia	[Pedosphaerae]	[Pedosphaerales]	[Pedosphaerales] sp	[Pedosphaerales] sp	[Pedosphaerales] sp	1.3378	1.3378	3.26045e-05
816470		Bacteria	Firmicutes	Bacilli	Bacillales	Bacillaceae	Bacillaceae sp	Bacillaceae sp	1.31211			1.31211	0.00664577
560389	4	Bacteria	Chlorobi	SJA-28	SJA-28 sp	SJA-28 sp	SJA-28 sp	SJA-28 sp	1.26659	1.48545	6.98501e-06	0.965717	0.0386674	1.25053	0.00149626	1.36465	3.3737e-05
542445		Bacteria	Proteobacteria	Deltaproteobacteria	Myxococcales	Myxococcales sp	Myxococcales sp	Myxococcales sp	1.2488	1.2488	0.000260979
New.CleanUp.ReferenceOTU122	2	Bacteria	Verrucomicrobia	[Pedosphaerae]	[Pedosphaerales]	[Pedosphaerales] sp	[Pedosphaerales] sp	[Pedosphaerales] sp	1.22209	1.22209	0.00113328
247441	4	Bacteria	Proteobacteria	Betaproteobacteria	SC-I-84	SC-I-84 sp	SC-I-84 sp	SC-I-84 sp	1.1754	1.1911	0.00144579			1.15971	0.00766787
1052930		Bacteria	Proteobacteria	Gammaproteobacteria	Xanthomonadales	Xanthomonadaceae	Luteimonas	Luteimonas sp	1.14956	1.14956	0.0166658
1021233	4	Bacteria	Acidobacteria	Solibacteres	Solibacterales	PAUC26f	PAUC26f sp	PAUC26f sp	1.07713	1.21693	6.98501e-06			0.937335	0.00476392
113214	2	Bacteria	Verrucomicrobia	[Pedosphaerae]	[Pedosphaerales]	Ellin517	Ellin517 sp	Ellin517 sp	1.03718	1.25312	1.32945e-05			0.821235	0.033934
978958	2	Bacteria	Verrucomicrobia	[Pedosphaerae]	[Pedosphaerales]	Ellin517	Ellin517 sp	Ellin517 sp	1.03541	1.03541	0.000183019
625825	4	Bacteria	Chlorobi	SJA-28	SJA-28 sp	SJA-28 sp	SJA-28 sp	SJA-28 sp	1.02759	1.13955	1.53365e-05	0.797131	0.0349794	0.995597	0.00152778	1.17808	7.28222e-06
New.CleanUp.ReferenceOTU40	3	Bacteria	Actinobacteria	Actinobacteria	Actinomycetales	Micrococcaceae	Micrococcaceae sp	Micrococcaceae sp	0.989734					0.989734	0.00261668
341674	3	Bacteria	Actinobacteria	Actinobacteria	Actinomycetales	Micrococcaceae	Micrococcaceae sp	Micrococcaceae sp	0.983734					0.983734	0.00736464
1085849		Bacteria	Proteobacteria	Deltaproteobacteria	Myxococcales	Myxococcales sp	Myxococcales sp	Myxococcales sp	0.98194	0.98194	0.0144893
New.CleanUp.ReferenceOTU184	4	Bacteria	Chlorobi	OPB56	OPB56 sp	OPB56 sp	OPB56 sp	OPB56 sp	0.97462	0.959006	0.0166392			0.990234	0.0306844
711526	3	Bacteria	Actinobacteria	Actinobacteria	Actinomycetales	Micrococcaceae	Micrococcaceae sp	Micrococcaceae sp	0.972758					0.972758	0.00922904
875704	4	Bacteria	Bacteroidetes	[Saprospirae]	[Saprospirales]	Chitinophagaceae	Chitinophagaceae sp	Chitinophagaceae sp	0.954938	1.03826	0.00144579			0.871618	0.033934
1110261		Bacteria	Proteobacteria	Deltaproteobacteria	Myxococcales	Haliangiaceae	Haliangiaceae sp	Haliangiaceae sp	0.91659	0.91659	0.0144798
239940	4	Bacteria	Chlorobi	OPB56	OPB56 sp	OPB56 sp	OPB56 sp	OPB56 sp	0.910508	0.910508	0.0144893
922183		Bacteria	Verrucomicrobia	[Pedosphaerae]	[Pedosphaerales]	Ellin517	Ellin517 sp	Ellin517 sp	0.902419	0.902419	0.0203106
577244	4	Bacteria	Proteobacteria	Gammaproteobacteria	Xanthomonadales	Xanthomonadaceae	Lysobacter	Lysobacter sp	0.898323	0.967494	0.00210331			0.829152	0.033934
4329303		Bacteria	Chloroflexi	TK17	mle1-48	mle1-48 sp	mle1-48 sp	mle1-48 sp	0.886804	0.886804	0.0188561
244255		Bacteria	Verrucomicrobia	[Pedosphaerae]	[Pedosphaerales]	Ellin517	Ellin517 sp	Ellin517 sp	0.886432	0.886432	0.0408817
591337	4	Bacteria	Bacteroidetes	Sphingobacteriia	Sphingobacteriales	Sphingobacteriales sp	Sphingobacteriales sp	Sphingobacteriales sp	0.874779	0.874779	0.0313002
818282	4	Bacteria	Proteobacteria	Betaproteobacteria	SC-I-84	SC-I-84 sp	SC-I-84 sp	SC-I-84 sp	0.871062	0.921549	0.00016029			0.713831	0.0162327	0.977806	3.3737e-05
203769	4	Bacteria	Proteobacteria	Betaproteobacteria	SC-I-84	SC-I-84 sp	SC-I-84 sp	SC-I-84 sp	0.849002	0.814834	0.00144579					0.883171	0.000467322
699760	4	Bacteria	Bacteroidetes	Cytophagia	Cytophagales	Cytophagaceae	Adhaeribacter	Adhaeribacter sp	0.840008	0.96076	3.26045e-05			0.827519	0.00261668	0.731746	0.0060755
New.CleanUp.ReferenceOTU501	4	Bacteria	Proteobacteria	Betaproteobacteria	SC-I-84	SC-I-84 sp	SC-I-84 sp	SC-I-84 sp	0.829242	0.674329	0.00100306	0.812425	7.71355e-05	0.802341	0.000322012	1.07099	2.59201e-09	0.786127	0.00100438
New.CleanUp.ReferenceOTU30	4	Bacteria	Bacteroidetes	Cytophagia	Cytophagales	Cytophagaceae	Adhaeribacter	Adhaeribacter sp	0.823694	0.806678	0.00794183			0.84071	0.0135195
565567		Bacteria	Proteobacteria	Betaproteobacteria	SC-I-84	SC-I-84 sp	SC-I-84 sp	SC-I-84 sp	0.820827	0.811209	0.0251288					0.830445	0.0202636
4465978	2	Bacteria	Verrucomicrobia	[Pedosphaerae]	[Pedosphaerales]	[Pedosphaerales] sp	[Pedosphaerales] sp	[Pedosphaerales] sp	0.802592	0.802592	0.0489667
235541		Bacteria	Verrucomicrobia	[Pedosphaerae]	[Pedosphaerales]	[Pedosphaerales] sp	[Pedosphaerales] sp	[Pedosphaerales] sp	0.796888	0.796888	0.00767968
104916		Bacteria	Proteobacteria	Betaproteobacteria	SC-I-84	SC-I-84 sp	SC-I-84 sp	SC-I-84 sp	0.776044	0.799338	0.00180014					0.745003	0.00710942	0.783792	0.0390971
1069076	4	Bacteria	Bacteroidetes	Cytophagia	Cytophagales	Cytophagaceae	Adhaeribacter	Adhaeribacter sp	0.774726	0.818626	0.00113328			0.730826	0.0135195
578572	4	Bacteria	Proteobacteria	Betaproteobacteria	Burkholderiales	Comamonadaceae	Comamonadaceae sp	Comamonadaceae sp	0.771746							0.771746	0.0298175
745482		Bacteria	Bacteroidetes	[Saprospirae]	[Saprospirales]	Chitinophagaceae	Chitinophagaceae sp	Chitinophagaceae sp	0.7717	0.7717	0.0479021
253948	4	Bacteria	Proteobacteria	Betaproteobacteria	SC-I-84	SC-I-84 sp	SC-I-84 sp	SC-I-84 sp	0.765231	0.513153	0.0462152	0.850874	0.000361549	0.594816	0.0408715	1.1451	1.71976e-08	0.722209	0.0334357
628199	2	Bacteria	Proteobacteria	Alphaproteobacteria	Rhizobiales	Hyphomicrobiaceae	Devosia	Devosia sp	0.764409	0.764409	0.0462152
149969	2	Bacteria	Verrucomicrobia	[Pedosphaerae]	[Pedosphaerales]	Ellin515	Ellin515 sp	Ellin515 sp	0.751947	0.751947	0.00469389
216643	4	Bacteria	Proteobacteria	Betaproteobacteria	SC-I-84	SC-I-84 sp	SC-I-84 sp	SC-I-84 sp	0.741976	0.751373	0.00102308			0.651188	0.015588	0.88456	3.3737e-05	0.680782	0.0488523
207133		Bacteria	Proteobacteria	Betaproteobacteria	SC-I-84	SC-I-84 sp	SC-I-84 sp	SC-I-84 sp	0.733243	0.733243	0.0453579
1072673		Bacteria	Bacteroidetes	Flavobacteriia	Flavobacteriales	Flavobacteriaceae	Flavobacterium	Flavobacterium sp	0.724062	0.724062	0.00144579
1143359	4	Bacteria	Bacteroidetes	Cytophagia	Cytophagales	Cytophagaceae	Adhaeribacter	Adhaeribacter sp	0.713818	0.819009	0.00100306			0.635983	0.0423609	0.686463	0.0137662
649722		Bacteria	Proteobacteria	Deltaproteobacteria	Myxococcales	Haliangiaceae	Haliangiaceae sp	Haliangiaceae sp	0.712384	0.712384	0.0113121
811122	4	Bacteria	Proteobacteria	Gammaproteobacteria	Xanthomonadales	Xanthomonadaceae	Xanthomonadaceae sp	Xanthomonadaceae sp	0.70869	0.773372	0.00113328					0.644007	0.0183237
4382408	4	Bacteria	Bacteroidetes	[Rhodothermi]	[Rhodothermales]	Rhodothermaceae	Rubricoccus	Rubricoccus sp	0.698971	0.535378	0.0166392					0.862563	7.09818e-06
582754	4	Bacteria	Bacteroidetes	Flavobacteriia	Flavobacteriales	Flavobacteriaceae	Flavobacterium	Flavobacterium sp	0.696796	0.87927	9.77079e-06			0.613213	0.0135195	0.597906	0.0101854
737110	4	Bacteria	Proteobacteria	Gammaproteobacteria	Xanthomonadales	Xanthomonadaceae	Xanthomonadaceae sp	Xanthomonadaceae sp	0.678121	0.585536	0.0352142			0.65974	0.0332826	0.789086	0.00257218
New.CleanUp.ReferenceOTU20	4	Bacteria	Chloroflexi	TK17	TK17 sp	TK17 sp	TK17 sp	TK17 sp	0.654628	0.533688	0.0346386					0.775569	0.000467322
537516		Bacteria	Actinobacteria	Acidimicrobiia	Acidimicrobiales	C111	C111 sp	C111 sp	0.646325			0.646325	0.0232687
832619	4	Bacteria	Proteobacteria	Betaproteobacteria	SC-I-84	SC-I-84 sp	SC-I-84 sp	SC-I-84 sp	0.636351	0.616966	0.000269423	0.560031	0.00541127	0.648468	0.00081327	0.780216	7.28183e-07	0.576071	0.0207243
4467413		Bacteria	Chlorobi	SJA-28	SJA-28 sp	SJA-28 sp	SJA-28 sp	SJA-28 sp	0.636124	0.636124	0.04928
654742		Bacteria	Proteobacteria	Alphaproteobacteria	Sphingomonadales	Sphingomonadaceae	Kaistobacter	Kaistobacter sp	0.622352	0.622352	0.0462152
610383		Bacteria	Verrucomicrobia	[Pedosphaerae]	[Pedosphaerales]	[Pedosphaerales] sp	[Pedosphaerales] sp	[Pedosphaerales] sp	0.613799	0.613799	0.0446938
611657	4	Bacteria	Proteobacteria	Gammaproteobacteria	Xanthomonadales	Xanthomonadaceae	Pseudoxanthomonas	mexicana	0.60715	0.60715	0.0313002
4305388		Bacteria	Proteobacteria	Betaproteobacteria	SC-I-84	SC-I-84 sp	SC-I-84 sp	SC-I-84 sp	0.606005	0.606005	0.0226895
1109121		Bacteria	Proteobacteria	Alphaproteobacteria	Rhizobiales	Hyphomicrobiaceae	Rhodoplanes	Rhodoplanes sp	0.605397	0.560276	0.0429185					0.650519	0.0202636
574686		Bacteria	Bacteroidetes	Flavobacteriia	Flavobacteriales	Flavobacteriaceae	Flavobacterium	Flavobacterium sp	0.595623	0.595623	0.0124291
570407	2	Bacteria	Verrucomicrobia	[Pedosphaerae]	[Pedosphaerales]	Ellin517	Ellin517 sp	Ellin517 sp	0.587403	0.587403	0.021838
New.CleanUp.ReferenceOTU24		Bacteria	Armatimonadetes	[Fimbriimonadia]	[Fimbriimonadales]	[Fimbriimonadaceae]	[Fimbriimonadaceae] sp	[Fimbriimonadaceae] sp	0.569533	0.569533	0.0373214
545121	4	Bacteria	Proteobacteria	Betaproteobacteria	SC-I-84	SC-I-84 sp	SC-I-84 sp	SC-I-84 sp	0.565023	0.589231	0.00365639			0.509661	0.0423609	0.596177	0.00589602
574721	3	Bacteria	Proteobacteria	Betaproteobacteria	Burkholderiales	Comamonadaceae	Comamonadaceae sp	Comamonadaceae sp	0.549083	0.549083	0.0176633
529644		Bacteria	Proteobacteria	Betaproteobacteria	Burkholderiales	Comamonadaceae	Comamonadaceae sp	Comamonadaceae sp	0.521856	0.521856	0.0461303
814239		Bacteria	Actinobacteria	Actinobacteria	Actinomycetales	Microbacteriaceae	Microbacterium	Microbacterium sp	0.473656			0.473656	0.0361453
241435	4	Bacteria	Acidobacteria	Sva0725	Sva0725	Sva0725 sp	Sva0725 sp	Sva0725 sp	0.468438							0.468438	0.0270045
792078		Bacteria	Proteobacteria	Alphaproteobacteria	Rhizobiales	Rhizobiales sp	Rhizobiales sp	Rhizobiales sp	0.463826							0.463826	0.0143103
546305	4	Bacteria	Proteobacteria	Alphaproteobacteria	Rhizobiales	Hyphomicrobiaceae	Rhodoplanes	Rhodoplanes sp	0.452055			0.55093	1.47879e-06			0.35318	0.00827771
575885		Bacteria	Proteobacteria	Alphaproteobacteria	Rhizobiales	Rhizobiales sp	Rhizobiales sp	Rhizobiales sp	0.438364	0.438364	0.0388211
576136		Bacteria	Proteobacteria	Alphaproteobacteria	Rhizobiales	Hyphomicrobiaceae	Rhodoplanes	Rhodoplanes sp	0.302873			0.302873	0.0170008
510316		Bacteria	Proteobacteria	Alphaproteobacteria	Rhizobiales	Hyphomicrobiaceae	Rhodoplanes	Rhodoplanes sp	-0.46826	-0.46826	0.0446316
784861		Bacteria	Actinobacteria	Actinobacteria	Actinomycetales	Mycobacteriaceae	Mycobacterium	vaccae	-0.46999	-0.46999	0.0388211
581056	1	Bacteria	Proteobacteria	Betaproteobacteria	Nitrosomonadales	Nitrosomonadaceae	Nitrosomonadaceae sp	Nitrosomonadaceae sp	-0.509425	-0.453631	0.0431706					-0.565219	0.0112406
819681		Bacteria	Actinobacteria	Thermoleophilia	Gaiellales	Gaiellaceae	Gaiellaceae sp	Gaiellaceae sp	-0.581931	-0.581931	0.0279279
657718		Bacteria	Proteobacteria	Alphaproteobacteria	Rhizobiales	Hyphomicrobiaceae	Rhodoplanes	Rhodoplanes sp	-0.605397	-0.605397	0.0166658
213687		Bacteria	Actinobacteria	Actinobacteria	Actinomycetales	Mycobacteriaceae	Mycobacterium	Mycobacterium sp	-0.612111	-0.612111	0.0453579
1111998	1	Bacteria	Proteobacteria	Betaproteobacteria	Nitrosomonadales	Nitrosomonadaceae	Nitrosomonadaceae sp	Nitrosomonadaceae sp	-0.657743							-0.657743	0.0149918
New.CleanUp.ReferenceOTU123	1	Bacteria	Actinobacteria	Thermoleophilia	Gaiellales	Gaiellaceae	Gaiellaceae sp	Gaiellaceae sp	-0.677213	-0.677213	0.0446316
New.CleanUp.ReferenceOTU62		Bacteria	Proteobacteria	Betaproteobacteria	Betaproteobacteria sp	Betaproteobacteria sp	Betaproteobacteria sp	Betaproteobacteria sp	-0.713645					-0.713645	0.0135195
676066		Bacteria	Proteobacteria	Alphaproteobacteria	Rhizobiales	Bradyrhizobiaceae	Bradyrhizobium	Bradyrhizobium sp	-0.770218	-0.770218	0.0188561
4337868		Bacteria	Proteobacteria	Alphaproteobacteria	Rhodospirillales	Rhodospirillales sp	Rhodospirillales sp	Rhodospirillales sp	-0.813213	-0.813213	0.0459674
2734215		Bacteria	Proteobacteria	Deltaproteobacteria	Myxococcales	OM27	OM27 sp	OM27 sp	-0.827285	-0.827285	0.0352142
562720		Bacteria	Firmicutes	Bacilli	Bacillales	Bacillaceae	Bacillus	Bacillus sp	-0.833128	-0.833128	0.0453579
592849		Bacteria	Firmicutes	Bacilli	Bacillales	Bacillaceae	Bacillus	Bacillus sp	-0.852017	-0.852017	0.043898
New.CleanUp.ReferenceOTU36		Bacteria	Firmicutes	Bacilli	Bacillales	Bacillaceae	Bacillus	Bacillus sp	-0.882093	-0.882093	0.0409596
New.CleanUp.ReferenceOTU88		Bacteria	Chlorobi	BSV26	PK329	PK329 sp	PK329 sp	PK329 sp	-0.900089					-0.900089	0.0356616
972343		Bacteria	Actinobacteria	Actinobacteria	Actinomycetales	Nakamurellaceae	Nakamurellaceae sp	Nakamurellaceae sp	-0.907691	-0.907691	0.0388211
1109601		Bacteria	Proteobacteria	Deltaproteobacteria	Myxococcales	Myxococcales sp	Myxococcales sp	Myxococcales sp	-0.918444					-0.918444	0.0385588
New.CleanUp.ReferenceOTU812		Bacteria	Actinobacteria	Actinobacteria	Actinomycetales	Pseudonocardiaceae	Pseudonocardia	Pseudonocardia sp	-0.928446	-0.928446	0.0166392
330081		Bacteria	Firmicutes	Bacilli	Bacillales	Bacillaceae	Bacillus	Bacillus sp	-0.949411	-0.949411	0.0491377
827089		Bacteria	Firmicutes	Bacilli	Bacillales	Bacillaceae	Bacillus	Bacillus sp	-0.95134	-0.95134	0.0453579
823024		Bacteria	Firmicutes	Bacilli	Bacillales	Bacillaceae	Bacillus	Bacillus sp	-0.955798	-0.955798	0.0310913
847582		Bacteria	Actinobacteria	Actinobacteria	Actinomycetales	Pseudonocardiaceae	Pseudonocardia	Pseudonocardia sp	-0.958468	-0.958468	0.0429185
81664		Bacteria	Proteobacteria	Betaproteobacteria	Burkholderiales	Burkholderiaceae	Burkholderiaceae sp	Burkholderiaceae sp	-0.961687	-0.961687	0.0479021
909052		Bacteria	Firmicutes	Bacilli	Bacillales	Planococcaceae	Sporosarcina	Sporosarcina sp	-0.976842	-0.976842	0.0352142
538111		Bacteria	Actinobacteria	Actinobacteria	Actinomycetales	Intrasporangiaceae	Intrasporangiaceae sp	Intrasporangiaceae sp	-1.00687	-1.00687	0.0166392
534301	1	Bacteria	Proteobacteria	Deltaproteobacteria	Syntrophobacterales	Syntrophobacteraceae	Syntrophobacteraceae sp	Syntrophobacteraceae sp	-1.0116					-1.0116	0.0135195
1079481		Bacteria	Actinobacteria	Actinobacteria	Actinomycetales	Pseudonocardiaceae	Pseudonocardia	Pseudonocardia sp	-1.01882	-1.01882	0.0346386
New.CleanUp.ReferenceOTU65		Bacteria	Actinobacteria	Actinobacteria	Actinomycetales	Streptosporangiaceae	Nonomuraea	Nonomuraea sp	-1.02737	-1.02737	0.030811
777498	1	Bacteria	Proteobacteria	Betaproteobacteria	Methylophilales	Methylophilaceae	Methylophilaceae sp	Methylophilaceae sp	-1.11743			-1.33833	0.000361549	-1.09027	0.0229117	-0.923697	0.0202636
544711		Bacteria	Bacteroidetes	Cytophagia	Cytophagales	Cytophagaceae	Cytophagaceae sp	Cytophagaceae sp	-1.16489			-1.16489	0.0475169
577152	1	Bacteria	Proteobacteria	Betaproteobacteria	Methylophilales	Methylophilaceae	Methylotenera	mobilis	-1.20491	-0.980426	0.00360413	-1.81545	3.21669e-10	-1.14343	0.0017776	-0.880336	0.0147479
4375291		Bacteria	Actinobacteria	Acidimicrobiia	Acidimicrobiales	Acidimicrobiales sp	Acidimicrobiales sp	Acidimicrobiales sp	-1.23685	-1.23685	0.0229627
New.CleanUp.ReferenceOTU70		Bacteria	Actinobacteria	Actinobacteria	Actinomycetales	Pseudonocardiaceae	Pseudonocardiaceae sp	Pseudonocardiaceae sp	-1.27824	-1.27824	0.0166658
540616	1	Bacteria	Proteobacteria	Betaproteobacteria	Methylophilales	Methylophilaceae	Methylotenera	mobilis	-1.4376	-1.20389	0.00616293	-1.95516	1.3019e-07			-1.15375	0.00648386
285536		Bacteria	Proteobacteria	Betaproteobacteria	Methylophilales	Methylophilaceae	Methylotenera	mobilis	-1.52579			-1.52579	0.0154632
614504		Bacteria	Proteobacteria	Betaproteobacteria	Methylophilales	Methylophilaceae	Methylophilaceae sp	Methylophilaceae sp	-1.67214			-1.67214	0.0339254
546403	1	Bacteria	Proteobacteria	Betaproteobacteria	Burkholderiales	Oxalobacteraceae	Oxalobacteraceae sp	Oxalobacteraceae sp	-1.69209	-1.69209	0.0388211
FUNGI
SH010458.07FU_KC176279_reps		Fungi	Basidiomycota	Agaricomycetes	Agaricales	unidentified	unidentified	Agaricales_sp	17.9147	8.10938	0.013612	23.7891	3.06949e-23			19.5327	4.62219e-15			20.2276	2.51977e-16
New.ReferenceOTU76		Fungi	Basidiomycota	Agaricomycetes	Agaricales	unidentified	unidentified	Agaricales_sp	17.7748	8.08564	0.019589	23.877	1.71126e-20			19.7118	1.60893e-13			19.4245	4.76558e-13
New.ReferenceOTU150		Fungi	Ascomycota	Sordariomycetes	Sordariales	Lasiosphaeriaceae	unidentified	Lasiosphaeriaceae_sp	5.2374	5.2374	3.91574e-06
SH028384.07FU_UDB019761_reps		Fungi	Ascomycota	Pezizomycetes	Pezizales	Pyronemataceae	unidentified	Pyronemataceae_sp	4.53069	4.53069	0.0102761
SH022162.07FU_KP183983_refs		Fungi	Ascomycota	Dothideomycetes	Pleosporales	Lentitheciaceae	Darksidea	Darksidea_epsilon	4.49908					4.49908	7.51304e-05
New.ReferenceOTU13		Fungi	Ascomycota	Eurotiomycetes	Arachnomycetales	Arachnomycetaceae	Arachnomyces	Arachnomyces_minimus	2.89614			2.89614	0.0219993
SH000013.07FU_JX134667_refs		Fungi	Ascomycota	Sordariomycetes	Magnaporthales	Magnaporthaceae	Slopeiomyces	Slopeiomyces_cylindrosporus	2.84843	2.84843	0.000155847
New.ReferenceOTU22		Fungi	Ascomycota	Dothideomycetes	Pleosporales	unidentified	unidentified	Pleosporales_sp	2.83676	2.83676	0.0214924
New.CleanUp.ReferenceOTU301		Fungi	Ascomycota	Sordariomycetes	Sordariales	Lasiosphaeriaceae	unidentified	Lasiosphaeriaceae_sp	2.32394	2.32394	0.014779
New.ReferenceOTU187		Fungi	Ascomycota	Sordariomycetes	unidentified	unidentified	unidentified	Sordariomycetes_sp	1.62975	1.62975	0.014779
SH030821.07FU_GQ249278_reps		Fungi	Basidiomycota	Agaricomycetes	Agaricales	Psathyrellaceae	Coprinopsis	Coprinopsis_narcotica	1.32023	1.32023	0.014779
SH019341.07FU_AF220971_reps_singleton		Fungi	Ascomycota	Sordariomycetes	Hypocreales	Hypocreales_fam_Incertae_sedis	Ilyonectria	Ilyonectria_macrodidyma	1.22056	1.22056	0.00284221
SH019331.07FU_KC292864_reps		Fungi	Ascomycota	Sordariomycetes	Hypocreales	Hypocreales_fam_Incertae_sedis	Ilyonectria	Ilyonectria_macrodidyma	1.1583	1.1583	0.014779
SH013924.07FU_HG917304_reps		Fungi	Ascomycota	unidentified	unidentified	unidentified	unidentified	Ascomycota_sp	0.938507	0.938507	0.014779
New.ReferenceOTU9		Fungi	Ascomycota	Sordariomycetes	Hypocreomycetidae_ord_Incertae_sedis	Plectosphaerellaceae	Plectosphaerella	Plectosphaerella_sp	-0.693252							-0.693252	0.0443244
SH004760.07FU_HQ115680_reps		Fungi	Ascomycota	Sordariomycetes	Hypocreales	Nectriaceae	unidentified	Nectriaceae_sp	-1.07393									-1.07393	0.00106013
New.ReferenceOTU14		Fungi	Zygomycota	Mortierellomycotina_cls_Incertae_sedis	Mortierellales	Mortierellaceae	Mortierella	Mortierella_antarctica	-1.37574	-1.34805	0.013612			-1.40342	0.022555
New.ReferenceOTU121		Fungi	Ascomycota	Eurotiomycetes	Eurotiales	Eurotiales_fam_Incertae_sedis	Thermomyces	Thermomyces_lanuginosus	-1.44446	-1.44446	0.0317083
SH020783.07FU_KJ734954_reps		Fungi	Ascomycota	Sordariomycetes	Sordariales	unidentified	unidentified	Sordariales_sp	-2.57048											-2.57048	0.0151647
SH008002.07FU_FJ688126_reps		Fungi	Basidiomycota	Agaricomycetes	Cantharellales	Ceratobasidiaceae	unidentified	Ceratobasidiaceae_sp	-3.19186	-3.19186	0.0390252
SH003983.07FU_FJ197922_reps_singleton		Fungi	Zygomycota	Mortierellomycotina_cls_Incertae_sedis	Mortierellales	Mortierellaceae	Mortierella	Mortierella_sp	-3.76325					-3.76325	0.022555
SH490914.07FU_JX340144_reps_singleton		Fungi	Ascomycota	Sordariomycetes	Sordariales	Lasiosphaeriaceae	unidentified	Lasiosphaeriaceae_sp	-6.78767					-6.78767	0.00311095
SH015962.07FU_JQ350874_reps_singleton		Fungi	Basidiomycota	Agaricomycetes	unidentified	unidentified	unidentified	Agaricomycetes_sp	-22.3156											-22.3156	1.09945e-11

## Sheet: Table S8
Table S8: Metabolites that differ between WT and bx mutant samples of similar root types. Metabolites were measured in positive (p) or negative (n) mode. Peaks were identified using xcms Putative identifies (IDs) were based mass/charge (m/z) values (mzmed), referenced against the Metlin database. Values for each ion represent the median retention time (rtmed), m/z value, predicted mass of the nat…
											Only results which are statistically significant from the corresponding WT root type are shown
										Metabolite	BX1_CROWN		BX1_PRIMARY		BX2_CROWN		BX2_PRIMARY		BX6_CROWN		BX6_PRIMARY
Metabolite	mzmed	rtmed	Predicted mass	ppm	ID	Formula	Adduct	Pathway	SubPathway	Mean counts	log2FoldChange	padj	log2FoldChange	padj	log2FoldChange	padj	log2FoldChange	padj	log2FoldChange	padj	log2FoldChange	padj
p2	22.9878	163.856			Unknown			Unknown	Unknown	55510.9	3.35007	2.48253e-15	2.37833	1.21828e-07	3.25848	1.51666e-14	3.03535	2.03979e-12			1.95822	3.54277e-05
p3	37.3822	287.287			Unknown			Unknown	Unknown	23192.6					2.5587	0.00218634	-1.95799	0.041484	4.18178	1.03624e-07
n5	61.9886	134.611			Unknown			Unknown	Unknown	24918.2	1.3837	0.00199106	2.42606	3.78165e-09	1.2638	0.00515918	2.45109	2.06467e-09
p11	65.0383	150.909	100.052	21	3-Methyl-2-butenoic acid	C5H8O2	[M+H-2H2O]+	Organic acid	Organic acid	8601.44					2.52925	0.00536846			-2.69687	0.00454513	-3.12524	0.000714489
p25	73.5319	580.457			Unknown			Unknown	Unknown	19244.7	-0.805219	0.00962046			-1.44205	1.28687e-07			-1.0785	0.000301536
p31	76.2593	177.263			Unknown			Unknown	Unknown	2400.3					3.71909	0.0223354			4.0098	0.0203681
p35	77.0386	200.867	112.052	14	Sorbic acid	C6H8O2	[M+H-2H2O]+	Organic acid	Organic acid	33198.8									-0.876359	0.00346654
p33	77.0388	158.705	112.052	8	Sorbic acid	C6H8O2	[M+H-2H2O]+	Organic acid	Organic acid	62300.8	-1.19071	0.0446916			-1.72721	0.000973014			-1.44424	0.013425
p37	80.0495	157.099	15.0633	13	L-Proline	C5H9NO2	[M+H-2H2O]+	Amino acid	Amino acid	75443	1.95873	9.47801e-07			1.77169	1.25559e-05			-5.0333	3.37068e-42	-4.5169	8.43934e-34
p36	80.0495	127.651	15.0633	13	L-Proline	C5H9NO2	[M+H-2H2O]+	Amino acid	Amino acid	132340									-5.89704	6.20001e-121	-6.4649	8.11434e-146
p43	81.0526	133.246	116.066	7	2-Methyl-1-methylthio-2-butene	C6H12S	[M+H-2H2O]+	Other	Other	3485.62									-3.11415	3.17627e-05	-3.29171	1.05014e-05
p45	82.0145	581.763	117.025	29	Homocysteine thiolactone	C4H7NOS	[M+H-2H2O]+	Other	Other	59684.9					-1.1374	0.00308503			-1.16155	0.00422614
p46	82.0145	197.195	117.025	35	Homocysteine thiolactone	C4H7NOS	[M+H-2H2O]+	Other	Other	27764.1	-0.873897	0.000787375	-0.75663	0.00936285	-1.32521	3.80847e-08	-0.821022	0.00277892
p47	83.0107	166.168	60.0211	3	Acetic acid	C2H4O2	[M+Na]+	Organic acid	Organic acid	138970	5.43059	6.46026e-24	2.80306	2.09725e-06	5.36995	1.93203e-23	3.19554	2.57838e-08	1.81505	0.00619799	1.64409	0.0199471
p56	84.9595	236.41			Unknown			Unknown	Unknown	69513.4					-1.08297	0.0332546
p59	84.9599	152.311			Unknown			Unknown	Unknown	22569.6	-1.43468	0.000502748	-1.07587	0.0274316	-1.82479	3.39665e-06	-1.6721	4.65326e-05	-2.00095	4.98657e-07	-1.06478	0.0297094
p58	84.9609	43.308			Unknown			Unknown	Unknown	73374.1					-2.13483	0.0012754
p69	89.5069	196.293			Unknown			Unknown	Unknown	13354.6					-1.0591	9.37403e-05
p82	91.5051	341.218			Unknown			Unknown	Unknown	16953.6					-0.97229	0.0071762
p85	92.0491	149.174			Unknown			Unknown	Unknown	7629.11	2.04172	2.54353e-09			1.80258	2.26723e-07	1.1341	0.00448875			-1.18584	0.00336122
p91	94.0668	166.163	129.079	6	DL-pipecolic acid	C6H11NO2	[M+H-2H2O]+	Organic acid	Organic acid	8230.06	1.63898	4.64416e-06			1.59737	8.63284e-06			0.902714	0.042115
p92	95.0122	173.125	130.027	17	Glutaconic acid	C5H6O4	[M+H-2H2O]+	Organic acid	Organic acid	19905.4	3.07092	6.89952e-10	2.79171	6.16356e-08	2.26224	1.35094e-05	2.1005	0.000110266	1.86715	0.000945683
p96	95.049	170.71	112.052	6	Sorbic acid	C6H8O2	[M+H-H2O]+	Organic acid	Organic acid	74617.4	3.1141	4.08167e-06			3.50029	1.35267e-07
p97	95.0495	215.781	112.052	6	Sorbic acid	C6H8O2	[M+H-H2O]+	Organic acid	Organic acid	11344	1.64548	0.000204432	2.22456	2.36232e-07	1.50575	0.000802041	2.17172	4.4539e-07			1.85968	3.92525e-05
p108	97.9707	150.955			Unknown			Unknown	Unknown	11920.7	-1.26375	0.000285371			-1.45906	1.55087e-05
p107	97.9917	232.856			Unknown			Unknown	Unknown	30844.3					-1.71443	0.000469527
p130	101.028	96.609	136.038	23	Hypoxanthine	C5H4N4O	[M+H-2H2O]+	Nucleotide	Nucleotide	11760.6	0.863244	0.023217	2.5751	1.99333e-16			2.66378	1.17559e-17			2.06178	1.85201e-10
p139	103.054	159.584	120.058	3	Phenylacetaldehyde	C8H8O	[M+H-H2O]+	Other	Other	10544.6									0.775604	0.0272744
p157	107.038	166.621	106.027	37	Glyceric acid	C3H6O4	[M+H]+	Organic acid	Other	77374.2	3.55503	6.87293e-08	2.69858	0.000178388	4.06619	3.47831e-10	3.45125	3.25562e-07
p159	107.048	207.439	106.042	9	Benzaldehyde	C7H6O	[M+H]+	Phenolic	Other	32314.3	4.79306	1.40967e-14	3.33971	5.29309e-07	4.6569	8.87676e-14	3.60592	3.44005e-08
p165	108.039	160.308	125.048	55	3,6-Dihydronicotinic acid	C6H7NO2	[M+H-H2O]+	Organic acid	Nicotinate/nicotinamide	25504.2	1.52068	0.0126099	2.01232	0.000677554			1.9538	0.000869659	-2.14802	0.000195557
n24	108.045	152.756	109.053	0	4-Aminophenol	C6H7NO	[M-H]-	Phenolic	Phenolic	170711	1.05503	0.0319165			1.47946	0.000784508			-7.72083	2.01846e-92	-6.7711	8.31668e-71
n25	109.048	158.186			Unknown			Unknown	Unknown	12050.8	1.50218	1.69439e-05			1.67128	1.06148e-06			-1.86238	7.324e-08	-1.45232	8.07577e-05
p176	110.011	271.827			Unknown			Unknown	Unknown	18519.9			-0.85876	0.0305806	-1.01502	0.00294868
p172	110.06	163.383	109.053	0	4-Aminophenol	C6H7NO	[M+H]+	Phenolic	Phenolic	700038	6.41062	2.5397e-16	4.05132	1.69464e-06	5.01954	3.47827e-10	4.15122	7.33953e-07			2.36964	0.0191893
p177	110.06	209.702	109.053	0	4-Aminophenol	C6H7NO	[M+H]+	Phenolic	Phenolic	66205	4.3721	1.10151e-14	3.21901	7.55214e-08	4.62762	2.06577e-16	3.363	1.30757e-08	1.53955	0.0370099	1.73025	0.0168227
p175	110.061	99.7065	127.063	0	D-1-Piperideine-2-carboxylic acid	C6H9NO2	[M+H-H2O]+	Organic acid	Organic acid	98063.6	2.7574	1.90905e-05	2.92616	8.90354e-06	2.59075	6.892e-05	3.48992	3.44005e-08			1.78715	0.0223123
p180	111.048	162.733	110.037	35	Hydroquinone	C6H6O2	[M+H]+	Phenolic	Phenolic	42081	4.22866	2.81087e-15	3.39762	1.07085e-09	3.98862	1.19229e-13	4.37947	4.14928e-16	2.25813	0.00018729	2.52717	2.20592e-05
p207	114.011	204.684			Unknown			Unknown	Unknown	135554					-1.13692	0.0450964
p206	114.025	172.278	149.032	46	erythro-3-Hydroxy-Ls-aspartate	C4H7NO5	[M+H-2H2O]+	Amino acid	Amino acid	56167.2	-1.99516	4.06745e-07	-1.22714	0.00902902	-2.18044	2.01113e-08	-1.75128	2.2485e-05	-1.17401	0.0118557
p224	116.5	174.523			Unknown			Unknown	Unknown	11800.3	1.7205	1.38252e-05	1.12956	0.0173785	1.77496	6.30672e-06	1.40372	0.00100972
n47	118.029	131.459	137.048	1	Anthranilic acid	C7H7NO2	[M-H2O-H]-	Organic acid	Organic acid	17324.6			2.05964	0.0393477					-5.08452	3.92173e-11	-4.45992	1.60524e-08
n51	118.931	48.9345			Unknown			Unknown	Unknown	32208.4			-1.84751	0.00397396			-1.56359	0.0178261
n55	120.008	169.277	139.027	1	6-Hydroxynicotinic acid	C6H5NO3	[M-H2O-H]-	Organic acid	Nicotinate/nicotinamide	65217.9	4.56298	1.59452e-18	2.50622	1.30649e-05	4.52193	2.98314e-18	3.05218	2.79309e-08	2.03917	0.000729589
p244	120.045	126.255	137.048	0	Anthranilic acid	C7H7NO2	[M+H-H2O]+	Organic acid	Organic acid	334141			3.33246	7.4702e-06	-2.32507	0.00255108	3.72211	2.60254e-07	-5.49824	1.22482e-15	-5.24569	4.01802e-14
p245	120.045	209.252	137.048	3	Anthranilic acid	C7H7NO2	[M+H-H2O]+	Organic acid	Organic acid	21957.1	1.27528	0.0123619	1.39033	0.0090986	1.62187	0.000609072			-1.75833	0.000287385	-1.9461	4.94964e-05
p247	120.534	159.607			Unknown			Unknown	Unknown	4979.71									-3.71795	0.00602555	-3.67981	0.00804098
n59	121.017	208.952			Unknown			Unknown	Unknown	23875.9	3.57016	1.03385e-15	2.32014	1.33526e-06	3.77431	1.48582e-17	2.06819	2.33184e-05	1.97309	7.15302e-05
p254	121.543	156.2			Unknown			Unknown	Unknown	9049.85	1.25715	0.0355969	1.51333	0.0123816
p256	122.008	155.474	121.053	3	Benzamide	C7H7NO	[M+H]+	Phenolic	Other	25042	1.75386	1.37913e-05			1.69723	2.79297e-05	1.02916	0.0339697
n60	122.023	133.249	141.043	12	2-Aminomuconate 6-semialdehyde	C6H7NO3	[M-H2O-H]-	Amino acid	Amino acid	134779	6.15678	3.42078e-37	6.29248	2.27223e-38	6.20932	8.17887e-38	6.77419	1.25861e-44	2.62348	8.7903e-07	2.39612	1.25265e-05
n61	122.024	166.388	141.043	1	2-Aminomuconate 6-semialdehyde	C6H7NO3	[M-H2O-H]-	Amino acid	Amino acid	389906	7.98907	1.33114e-100	5.83661	5.14175e-53	7.25461	7.60919e-83	6.14521	5.43945e-59	1.8849	1.10258e-05	1.51335	0.000997834
p261	122.06	164.075	139.063	1	3,4-Dihydroxybenzylamine	C7H9NO2	[M+H-H2O]+	Phenolic	Phenolic	336161	3.92279	0.000251853	2.94499	0.018932	5.11626	5.2209e-07	4.19276	0.000114858
p260	122.06	211.99			Unknown			Unknown	Unknown	52580	2.64518	7.48777e-06	4.75553	1.63445e-17	1.95375	0.00178348	3.80734	2.25227e-11			2.21509	0.000616209
n63	123.03	155.718			Unknown			Unknown	Unknown	126324	6.86272	2.09573e-29	5.2865	2.94763e-17	6.76103	1.30058e-28	6.0422	1.35996e-22
n65	124.018	151.36			Unknown			Unknown	Unknown	152598	6.71628	4.08097e-26	5.2388	1.01377e-15	7.18728	5.50644e-30	4.97857	2.6549e-14
n66	124.039	69.529	103.063	4	D-2-Aminobutyric acid	C4H9NO2	[M+Na-2H]-	Organic acid	Organic acid	3367.25			3.44801	7.30439e-05			3.2575	0.000182694			2.64562	0.00538477
p275	124.046	169.811			Unknown			Unknown	Unknown	39442.6	2.23472	0.000806194	2.24472	0.00143294	1.72479	0.0141282	2.62496	7.42487e-05
n67	125.02	152.059	104.047	17	D(-)-β-hydroxy butyric acid	C4H8O3	[M+Na-2H]-	Organic acid	Organic acid	5596.86	3.69252	5.3632e-10	2.27714	0.000785238	3.77109	2.05724e-10	1.79559	0.0124045
p289	125.996	47.0955			Unknown			Unknown	Unknown	97305.4					-2.74018	0.00165801
p290	126.054	158.707	125.048	3	3,6-Dihydronicotinic acid	C6H7NO2	[M+H]+	Organic acid	Nicotinate/nicotinamide	7770.71	2.55976	2.66984e-05			2.67595	9.19402e-06	2.68119	1.54474e-05	1.57212	0.0325293
p309	128.523	193.706			Unknown			Unknown	Unknown	41971.5									-7.26479	1.04492e-45	-4.62428	2.81587e-18
p319	129.53	165.918			Unknown			Unknown	Unknown	17104.9	1.81146	0.000278159			1.41406	0.00686555
p327	130.159	139.189	129.152	0	Octylamine	C8H19N	[M+H]+	Other	Other	197030	-1.85143	0.00148007	-1.83026	0.00324581	-1.86005	0.0012658	-1.98778	0.000772424
n88	134.024	158.674	153.043	1	4-Aminosalicylic acid	C7H7NO3	[M-H2O-H]-	Plant hormone related	Plant hormone related	4.4324e+06									-9.4257	1.61516e-17	-7.85606	4.42719e-12
n89	134.184	156.796			Unknown			Unknown	Unknown	16396.1									-6.33429	3.72075e-07
p368	134.528	160.536			Unknown			Unknown	Unknown	4056.57									-2.56188	0.000288499	-2.80557	6.24814e-05
p370	135.033	161.605	170.044	11	5-Ureido-4-imidazole carboxylate	C5H6N4O3	[M+H-2H2O]+	Nucleotide	Nucleotide	247599	5.34188	1.00107e-11	3.36903	0.000116403	4.77025	1.88044e-09	2.20028	0.0253567
p369	135.081	207.843	134.073	4	Cinnamyl alcohol	C9H10O	[M+H]+	Phenylpropanoids	Other	97429.2									-3.06525	0.000213231
p378	135.54	96.1505			Unknown			Unknown	Unknown	35361.9	3.633	9.22829e-12	3.44616	2.76731e-10	2.81283	3.07852e-07	4.06207	2.42187e-14			2.06432	0.000803359
n97	136.005	156.796	155.022	8	2,6-Dihydroxynicotinate	C6H5NO4	[M-H2O-H]-	Organic acid	Nicotinate/nicotinamide	157006	5.44538	2.4812e-13	2.1627	0.0253269	5.37324	5.5371e-13	3.87207	1.03603e-06
p382	136.039	161.546	153.043	3	4-Aminosalicylic acid	C7H7NO3	[M+H-H2O]+	Plant hormone related	Plant hormone related	2.29435e+06	4.3355	5.93267e-13	2.46942	0.000302809	4.05904	2.13682e-11	2.85004	1.26181e-05	-4.08065	3.65424e-11	-2.71918	5.16106e-05
p384	136.039	203.449	153.043	2	4-Aminosalicylic acid	C7H7NO3	[M+H-H2O]+	Plant hormone related	Plant hormone related	2.11117e+06			2.80107	0.0329827			3.09074	0.0110151	-6.09236	4.39818e-09	-6.01138	8.7485e-09
p389	136.538	96.583			Unknown			Unknown	Unknown	5719.59	2.18295	3.28036e-06	1.91213	0.000135514	1.51152	0.00262206	1.83905	0.000229687
n105	137.009	159.62			Unknown			Unknown	Unknown	8460.85	3.1345	7.73615e-15			3.38384	2.96491e-17
p392	137.046	165.229	136.038	4	Hypoxanthine	C5H4N4O	[M+H]+	Nucleotide	Nucleotide	526611	3.9445	9.90894e-07			2.66647	0.0020839					-4.39279	7.7584e-08
p400	137.515	172.926			Unknown			Unknown	Unknown	9499.71	1.91599	1.44197e-07	1.23555	0.00352923	1.86294	3.44523e-07	1.1084	0.00951322
n111	138.024	159.994	139.027	33	6-Hydroxynicotinic acid	C6H5NO3	[M-H]-	Organic acid	Nicotinate/nicotinamide	255526	4.95088	6.53423e-12	4.13461	3.98449e-08	4.83334	2.31922e-11	4.4135	2.68208e-09	1.91724	0.040538
n112	138.054	128.072	117.079	5	L-Valine	C5H11NO2	[M+Na-2H]-	Amino acid	Amino acid	101012	6.86584	2.37586e-42	4.02973	1.67695e-14	5.81275	1.69191e-30	4.88719	2.3912e-21	2.02037	0.000725577	1.69132	0.00891847
n118	139.042	158.249	140.047	16	3-METHOXYCATECHOL	C7H8O3	[M-H]-	Other	Other	10602.2	3.42592	2.04977e-12	2.16902	5.87262e-05	3.22725	4.66889e-11	2.38846	5.07479e-06	1.46702	0.0151098
p413	139.058	159.132	138.05	3	2,6-Dimethylbenzenethiol	C8H10S	[M+H]+	Other	Phenolic	117882	3.90024	2.61902e-13	3.25134	4.74738e-09	3.44673	1.72083e-10	3.31995	1.65421e-09	2.45269	2.83915e-05	2.71807	2.60017e-06
p424	140.07	71.156			Unknown			Unknown	Unknown	282506	5.66581	1.93159e-20	3.76772	5.61877e-09	5.81586	1.355e-21	4.54148	4.72529e-13
n122	141.923	549.288			Unknown			Unknown	Unknown	14157.6					-0.640409	0.044835	-0.785186	0.0154709			-0.763833	0.0252321
p440	141.96	196.974			Unknown			Unknown	Unknown	16658.9	-0.927766	0.0101296			-1.24791	0.000169101
p445	142.52	158.707			Unknown			Unknown	Unknown	9506.56									-3.11852	7.87517e-16	-2.33288	8.08926e-09
p453	143.528	98.098			Unknown			Unknown	Unknown	8899.67	3.34806	8.66912e-05	2.38304	0.0181511	1.93119	0.0442944
p468	144.983	551.627	161.99	34	Disodium succinate	C4H4Na2O4	[M+H-H2O]+	Organic acid	Organic acid	199758					-0.881723	0.0358356
p493	147.047	171.724	164.047	16	m-Coumaric acid	C9H8O3	[M+H-H2O]+	Organic acid	Organic acid	425992	-3.00797	0.000415021	-3.052	0.000620586	-2.65094	0.00231907	-3.07757	0.000434704
n139	148.038	147.089	127.063	0	D-1-Piperideine-2-carboxylic acid	C6H9NO2	[M+Na-2H]-	Organic acid	Organic acid	23382.7	2.76135	3.59444e-08	3.96803	4.66224e-16	3.12162	2.52981e-10	4.12134	2.10018e-17			1.31709	0.0438751
p499	148.04	125.813	183.053	0	4-Pyridoxic acid	C8H9NO4	[M+H-2H2O]+	Organic acid	Nicotinate/nicotinamide	485014			1.74008	0.0109187					-3.70639	3.91911e-11	-4.87752	4.00275e-19
n141	149.009	166.601	150.016	0	Tartaric acid	C4H6O6	[M-H]-	Organic acid	Organic acid	2.38837e+07	11.2333	8.86708e-25	8.41098	9.37909e-14	9.00916	4.115e-16	8.92253	1.5009e-15
n145	149.01	270.863	150.016	8	Tartaric acid	C4H6O6	[M-H]-	Organic acid	Organic acid	35470.7	3.22919	2.06105e-08	4.99012	3.9134e-19	3.56374	3.71805e-10	5.09838	4.74048e-20			2.99324	6.70187e-07
n143	149.012	98.057	168.028	11	Uric acid	C5H4N4O3	[M-H2O-H]-	Organic acid	Organic acid	89982.8	4.42464	2.51305e-15	3.49602	2.09767e-09	4.62575	9.64346e-17	3.81828	2.75192e-11	2.43807	9.8592e-05	2.52193	6.18409e-05
p515	149.537	217.137			Unknown			Unknown	Unknown	20513.1	3.55361	1.3093e-22	2.21649	9.31935e-09	1.59997	5.55457e-05	2.73828	2.28502e-13	1.43604	0.000709141	2.658	2.00815e-12
n147	150.012				Unknown			Unknown	Unknown	290784	8.22362	1.82655e-37	5.27917	2.51397e-15	7.05176	1.08542e-27	5.38447	5.05953e-16	2.12265	0.00866721
n146	150.014	157.746			Unknown			Unknown	Unknown	948678	8.63386	4.94655e-34	8.9026	9.76675e-36	8.8735	6.09809e-36	9.62233	7.59709e-42
n150	150.016	270.18			Unknown			Unknown	Unknown	3582.49	2.03607	0.000216646	2.91506	3.70217e-08	2.2441	3.08049e-05	2.68214	5.31657e-07	1.6228	0.00812897	1.96776	0.000798906
n149	150.018	87.6575	169.037	8	Dihydrodipicolinic acid	C7H7NO4	[M-H2O-H]-	Organic acid	Organic acid	10729.7	2.65727	9.61428e-13	2.9163	6.70295e-15	3.02711	2.05263e-16	2.91155	6.04497e-15	-1.10943	0.0168042
p517	150.054	206.28	167.058	1	Pyridoxal (Vitamin B6)	C8H9NO3	[M+H-H2O]+	Other	Other	346844	4.04971	9.89616e-13	2.62303	2.62877e-05	4.15389	2.36708e-13	2.297	0.000311393	-2.4241	0.000129338	-3.81853	6.63555e-11
p522	150.056	159.165	167.058	1	Pyridoxal (Vitamin B6)	C8H9NO3	[M+H-H2O]+	Other	Other	3.75353e+06	5.79254	2.22612e-08	5.84775	3.26058e-08	4.13237	0.000156559	5.81711	3.40825e-08
n153	151.016	208.973			Unknown			Unknown	Unknown	15753.8	3.38375	1.50047e-12	2.52305	7.1782e-07	4.65438	2.24135e-23	2.24141	1.56824e-05	1.88312	0.000545069	1.28936	0.0440319
n152	151.018	169.312			Unknown			Unknown	Unknown	134837	6.56336	6.27468e-50	4.32932	1.51841e-21	6.83832	3.08932e-54	4.10144	2.03601e-19	1.86514	0.000324509	1.47556	0.00973466
p525	151.029	164.344	150.016	33	Tartaric acid	C4H6O6	[M+H]+	Organic acid	Organic acid	447080	3.37607	0.000354171	4.59705	5.24815e-07	5.19081	3.34409e-09	2.75589	0.00797964
p526	151.035	208.326	133.002	6	1-Isothiocyanato-2-(methylthio)ethane	C4H7NS2	[M+NH4]+	Other	Isothiocyanates	315319	5.37	2.67122e-14	3.32648	1.79935e-05	4.96759	2.71185e-12	4.46789	8.91585e-10	2.96061	0.000196486	3.03282	0.000153424
p537	151.573	107.272			Unknown			Unknown	Unknown	13643									1.27366	0.0138803
n154	152.033	155.491	171.053	11	Tetrahydrodipicolinate	C7H9NO4	[M-H2O-H]-	Organic acid	Organic acid	20503.6	4.27281	3.34157e-19	2.65702	2.15099e-07	4.53636	1.2003e-21	2.9302	5.16274e-09
p559	154.075	206.733	136.038	17	Hypoxanthine	C5H4N4O	[M+NH4]+	Nucleotide	Nucleotide	16726.5	1.94414	7.38774e-06	1.76637	0.000124054	2.04459	1.95941e-06			1.72615	0.000177053	1.70688	0.00026937
p556	154.086	98.548	153.079	1	Vanillylamine	C8H11NO2	[M+H]+	Phenolic	Phenolic	139986	4.74993	3.57282e-19	4.0058	1.87146e-13	5.2517	2.06442e-23	4.11145	3.0983e-14	2.27974	0.000155133	1.64336	0.016303
p565	155.001	149.631	190.011	16	Oxalosuccinic acid	C6H6O7	[M+H-2H2O]+	Organic acid	Organic acid	78958.7	-1.77833	0.00545735			-1.92757	0.00185367			-2.29378	0.000226993
n170	155.866	552.936			Unknown			Unknown	Unknown	315802	-1.10264	0.0159988
n174	156.867	553.865			Unknown			Unknown	Unknown	14039.1			-1.68734	0.00134631			-2.20653	5.18137e-06			-1.67143	0.0016279
p590	157.525	174.077			Unknown			Unknown	Unknown	28520.7	4.36287	3.25025e-19	2.45941	4.02445e-06	2.58423	4.74937e-07	2.32508	1.46034e-05
p591	157.526	215.309			Unknown			Unknown	Unknown	16892.5	4.01315	1.34123e-13	2.70294	4.06653e-06	1.69147	0.00662569	2.26232	0.000188555	1.71263	0.00989455	3.13786	4.46748e-08
p592	157.527	274.1			Unknown			Unknown	Unknown	10853.4	2.98453	3.52513e-17	2.30623	4.31578e-10	2.90621	2.44724e-16	2.03345	5.83732e-08	1.54884	0.000101305	1.43662	0.00050157
p595	157.991	157.391			Unknown			Unknown	Unknown	143902							-1.15162	0.0474088
p652	161.973	580.868			Unknown			Unknown	Unknown	22087.1					-1.38918	7.74725e-05			-1.38634	0.000148278
n191	162.018	71.592	141.043	6	2-Aminomuconate 6-semialdehyde	C6H7NO3	[M+Na-2H]-	Amino acid	Amino acid	3702.73			1.7552	0.000111193			1.8099	4.88882e-05			1.44871	0.00285223
n192	162.02	132.327	181.037	7	DIBOA	C8H7NO4	[M-H2O-H]-	BX	BX	98967.2	1.73798	0.00152574	1.31253	0.044866	1.76365	0.0011373			-5.16498	3.50664e-27	-5.45438	2.59666e-30
p653	162.772	177.72			Unknown			Unknown	Unknown	1396.93					4.28116	0.00851454
n200	164.031	201.742	165.043	25	HBOA	C8H7NO3	[M-H]-	BX	BX	1.00515e+06	4.55883	3.69522e-07	4.60092	5.54075e-07	4.35826	1.36666e-06	4.25703	4.61359e-06	2.60851	0.0150079
p666	164.035	159.125	199.048	0	(S)-alpha-Amino-4-carboxy-3-furanpropanoic acid	C8H9N	[M+H-2H2O]+	Amino acid	Amino acid	5.27779e+06	3.0676	0.00173543			4.35578	1.68783e-06			-4.70798	3.46643e-07	-5.12955	2.06047e-08
n203	164.834	41.465			Unknown			Unknown	Unknown	12465.3							-0.935606	0.0398409			-0.970928	0.0387171
p675	164.921	165.253			Unknown			Unknown	Unknown	326547	1.2945	0.0195358	1.27462	0.0362453							1.752	0.00111582
n206	165.004	157.023	184.023	5	5-Hydroxyisourate	C5H4N4O4	[M-H2O-H]-	Other	Other	317258	4.54324	2.70685e-08	3.88434	6.82144e-06	5.40568	1.50599e-11	5.96357	1.03335e-13	2.07138	0.0483932	2.12788	0.0471075
n207	165.035	202.234			Unknown			Unknown	Unknown	120479	5.10815	8.68726e-11	4.62912	1.27466e-08	5.06395	1.28928e-10	4.96114	6.14021e-10
p679	165.043	211.756			Unknown			Unknown	Unknown	230398	3.77572	3.56757e-06	2.52338	0.00843656	3.86172	1.92381e-06
p685	165.163	205.593	200.178	9	Lauric acid	C12H24O2	[M+H-2H2O]+	Lipid	Fatty acid	7854.26									1.32278	0.00655288
p686	165.764	173.833			Unknown			Unknown	Unknown	5953.27	2.81667	2.67809e-06			3.7181	1.22728e-10	1.88472	0.0057646	1.89187	0.0059883
n213	166.039	207.858	167.044	8	2,8-Dihydroxyadenine	C5H5N5O2	[M-H]-	Nucleotide	Nucleotide	10602.3	3.30627	4.60102e-25	1.60353	6.17666e-06	3.35305	7.48153e-26	1.40506	0.000104871	1.60785	5.49208e-06
n210	166.044	163.414			Unknown			Unknown	Unknown	75108.9	5.08693	2.67253e-18	4.75956	1.01225e-15	5.38292	1.81789e-20	5.20808	6.70617e-19
n212	166.047	117.867	167.058	24	Pyridoxal (Vitamin B6)	C8H9NO3	[M-H]-	Other	Other	24612.7	3.68608	5.31767e-08	3.65912	1.40325e-07	4.58456	4.04284e-12	4.31101	1.61778e-10
p695	166.229	175.19			Unknown			Unknown	Unknown	83186.3	6.23266	2.33931e-07	5.6695	7.09541e-06	7.14287	1.56085e-09	7.68518	1.06033e-10
p696	166.403	174.953			Unknown			Unknown	Unknown	114715	8.67547	1.20696e-23	6.51293	3.30845e-13	8.61002	2.3178e-23	7.69519	1.90062e-18	7.1589	6.51102e-16
p698	166.46	209.701			Unknown			Unknown	Unknown	15283.8	8.24563	1.46815e-10			7.6671	3.36008e-09			7.5152	1.70761e-08
p699	166.538	128.097			Unknown			Unknown	Unknown	3256.84											-1.82428	0.00153225
p700	166.783	177.254			Unknown			Unknown	Unknown	4475.96	2.36649	3.87037e-06			2.84086	1.22987e-08	1.56493	0.00765831	2.62756	3.92555e-07
p704	167.053	211.071	166.048	14	Ribonic acid	C5H10O6	[M+H]+	Organic acid	Organic acid	2.74513e+06	6.38728	1.78101e-13	3.12964	0.0024777	7.98625	7.54538e-21	2.98271	0.00357479
p708	167.247	175.884			Unknown			Unknown	Unknown	4769.97	1.89487	0.00687648			3.23922	2.01597e-07			2.32551	0.00075385
p721	168.056	210.161			Unknown			Unknown	Unknown	278553	6.37604	2.38794e-36	3.5674	2.66067e-11	5.7377	1.52004e-29	3.31078	7.74504e-10	2.06817	0.000522688
p713	168.058	158.686	167.044	36	2,8-Dihydroxyadenine	C5H5N5O2	[M+H]+	Nucleotide	Nucleotide	377677	5.72214	9.85684e-11	3.06835	0.00353454	5.09731	1.29643e-08	4.24295	7.12256e-06	2.5426	0.0214689
p724	168.537	188.814			Unknown			Unknown	Unknown	4829.98			1.53392	0.00293918					-2.31287	4.6329e-07
p726	169.061	155.057			Unknown			Unknown	Unknown	67025.6					1.85853	0.0166858
p732	169.515	163.887			Unknown			Unknown	Unknown	7539.02			1.21221	0.0058824					-2.15021	1.14528e-08
p756	171.527	210.141			Unknown			Unknown	Unknown	9062.49	2.11057	1.21214e-11	1.17399	0.0011362	2.23072	5.98808e-13	0.918792	0.016387	1.48493	1.02373e-05
p757	171.965	579.503	188.975	38	2,6-Dichlorobenzamide	C7H5Cl2NO	[M+H-H2O]+	Other	Phenolic	11514.9					-0.608958	0.0419067
n244	175.022	127.201	176.032	18	L-Ascorbic acid	C6H8O6	[M-H]-	Other	Other	30890.5	3.17038	7.99403e-05	2.19646	0.0222359	3.24009	4.93429e-05	2.36244	0.00877297			2.08423	0.0340385
n248	176.899	165.237			Unknown			Unknown	Unknown	66959.9					-0.898143	0.0404605
p823	177.534	167.532			Unknown			Unknown	Unknown	3381.11			2.12858	0.0158821	2.90493	0.000108931	2.51511	0.00179195
p822	177.536	210.113			Unknown			Unknown	Unknown	9081.5	2.08413	7.4676e-11	1.95341	2.9685e-09	1.93793	1.85027e-09	2.54786	9.40864e-16
n255	178.014	162.708	197.032	1	TRIBOA	C8H7NO5	[M-H2O-H]-	BX	BX	36869.1			2.19728	0.0189243	4.85853	4.64069e-11	2.32896	0.00843294
p834	178.994	148.967	156.006	6	2,5-Furandicarboxylic acid	C6H4O5	[M+Na]+	Organic acid	Organic acid	26370.6	-2.26168	1.26974e-07			-3.56593	2.47296e-18			-1.70683	0.000254532
p841	179.055	157.78	178.048	0	Gluconolactone	C6H10O6	[M+H]+	Other	Other	907558	3.2777	0.000968075	2.46557	0.0370865	3.13373	0.00166953	3.9817	4.76845e-05
n263	180.024	197.428	181.037	37	DIBOA	C8H7NO4	[M-H]-	BX	BX	12187.1	4.08095	1.66184e-23			3.88407	2.16652e-21			1.54954	0.00134804
n264	180.026	151.354	181.037	21	DIBOA	C8H7NO4	[M-H]-	BX	BX	354619	5.31794	2.17424e-10			4.72281	2.69888e-08	3.21471	0.000626642
p849	180.03	206.967	197.032	1	TRIBOA	C8H7NO5	[M+H-H2O]+	BX	BX	103960	2.62032	0.00116805	2.18796	0.0172846	3.03371	9.66478e-05
p851	180.066	279.041	179.058	0	2,5,6-Trihydroxy-5,6-dihydroquinoline	C9H9NO3	[M+H]+	Other	Phenolic	148756	4.68471	4.53475e-13	3.98132	3.16476e-09	4.83428	6.92768e-14	4.59539	2.45262e-12	3.50767	3.35043e-07	2.91365	5.60176e-05
p858	180.9	93.3695			Unknown			Unknown	Unknown	30520.4					-1.24388	0.0256071
p867	181.538				Unknown			Unknown	Unknown	7024.94	1.97281	5.96415e-07			2.10021	8.11017e-08	2.32618	3.21581e-09	1.25942	0.00584561
n274	181.945	159.571			Unknown			Unknown	Unknown	10742	2.10142	8.01368e-14	0.972101	0.00442059	2.80742	2.28959e-24			1.47008	1.1113e-06
p885	183.51	155.947			Unknown			Unknown	Unknown	11042.8	1.11352	0.000163302	1.66339	3.81903e-09	0.97416	0.00126085	1.69589	1.41686e-09	-2.19468	7.51562e-16
p889	183.527	162.06			Unknown			Unknown	Unknown	12464.2			1.92754	1.89758e-05			1.86705	3.32689e-05	-1.22913	0.01653	-1.34695	0.00798387
p887	183.537	204.212			Unknown			Unknown	Unknown	4851.4	1.53984	0.00881638	1.83401	0.0019772			1.64887	0.00589189
p900	184.518	208.583			Unknown			Unknown	Unknown	7864					1.52206	0.00220835			-1.18246	0.0407795
p903	184.543	149.867			Unknown			Unknown	Unknown	3923.9			1.65002	0.000257935
p902	184.546	94.1			Unknown			Unknown	Unknown	5600.05	1.49602	6.56829e-07	1.24266	0.000123981	1.58311	1.11339e-07	2.10812	5.19471e-13			1.2838	7.38656e-05
p910	185.042	136.944	162.053	0	3-hydroxy-3-methyl-Glutaric acid	C6H10O5	[M+Na]+	Organic acid	Organic acid	189612	2.37665	0.00846208	5.27824	2.06289e-11	2.6609	0.00207318	5.61173	5.66065e-13	-2.16722	0.0276008
n286	185.05	200.369			Unknown			Unknown	Unknown	16652	2.90599	6.5401e-08	4.94693	9.61825e-22	2.60481	1.85774e-06	5.41694	4.12845e-26	2.12021	0.000326651	3.93867	1.01881e-13
p918	185.517	167.505			Unknown			Unknown	Unknown	11917.1	4.1899	8.59837e-18	3.25434	1.42413e-10	4.23726	3.06803e-18	3.13494	6.75626e-10			1.54612	0.012653
p917	185.525	209.227			Unknown			Unknown	Unknown	21705.5	4.01761	7.73615e-15	2.29324	7.43228e-05	4.37576	1.48582e-17	2.74472	6.46126e-07	1.34868	0.0492591	1.53962	0.0215637
p929	186.526	169.769			Unknown			Unknown	Unknown	2712.07	2.64909	2.04514e-09	1.4172	0.00823586	2.84313	8.63189e-11	1.1937	0.0305272	1.48754	0.00397359
n297	188.031	173.344	167.058	10	Pyridoxal (Vitamin B6)	C8H9NO3	[M+Na-2H]-	Other	Other	10204.3	1.73437	1.13346e-06			2.06594	2.77593e-09
p942	188.032	210.158	169.998	3	glyceraldehyde-3-phosphate	C3H7O6P	[M+NH4]+	Other	Other	205830	5.17513	1.47919e-25	2.28114	4.84e-05	5.40359	6.399e-28	2.31758	2.8528e-05	1.33795	0.0439534
p941	188.033	164.794	169.998	4	glyceraldehyde-3-phosphate	C3H7O6P	[M+NH4]+	Other	Other	77242.3	2.47186	0.000344822	1.87368	0.0204608	3.08473	3.04663e-06	2.49218	0.000459484			1.7453	0.0363519
p958	189.535	179.097			Unknown			Unknown	Unknown	17648.7	1.59739	0.00383873			2.25081	9.96801e-06
p957	189.537	148.062			Unknown			Unknown	Unknown	17240.2	2.93881	0.000624585	2.31183	0.0204597	3.37684	4.93433e-05
p969	190.543	142.078			Unknown			Unknown	Unknown	31238.6	1.63301	0.0129555			2.05513	0.000771665	2.49501	3.85256e-05
p982	191.525	135.57			Unknown			Unknown	Unknown	39276.6									-3.68597	6.02391e-15	-2.95891	1.43957e-09
p980	191.535	210.632			Unknown			Unknown	Unknown	7064.65	3.32068	1.00854e-24	1.72253	1.10335e-06	2.92443	2.49691e-19	1.35287	0.000260999	1.2631	0.000896412
n308	192.029	150.898	211.048	5	DIMBOA	C9H9NO5	[M-H2O-H]-	BX	BX	43932.7	3.05805	3.9e-07	2.14809	0.00165243	3.75887	1.47787e-10	1.52109	0.0425347
p992	192.533	99.241			Unknown			Unknown	Unknown	5365.39	1.89725	3.68655e-06	1.1087	0.0301278	1.39	0.00136712	1.2565	0.00742606	1.6108	0.000242172
p991	192.535	207.878			Unknown			Unknown	Unknown	4948.21	3.00266	3.67592e-10			3.07082	1.3042e-10
p1000	193.159	206.014	192.151	0	beta-Ionone	C13H20O	[M+H]+	Lipid	Prenol lipid	193195					1.98396	0.000322129
n321	194.045	198.122	195.053	3	N-acetyl-4-aminosalicylic acid	C9H9NO4	[M-H]-	Plant hormone related	Plant hormone related	1.08793e+06	5.11261	2.327e-18	1.70813	0.0271149	5.01812	9.67621e-18	1.91509	0.00723321	2.3901	0.000374533	2.54867	0.000143993
p1005	194.046	223.113	211.048	3	DIMBOA	C9H9NO5	[M+H-H2O]+	BX	BX	1.44583e+06	6.94012	2.80447e-14	5.73125	1.5223e-09	5.30293	1.58298e-08	3.64706	0.000417204	4.22876	2.56137e-05	4.95196	4.32938e-07
p1008	194.09	294.739	176.055	9	Allantoic acid	C4H8N4O4	[M+NH4]+	Organic acid	Organic acid	105465	-1.40128	0.034941
p1012	194.428	172.232			Unknown			Unknown	Unknown	4314.22	4.84359	1.65339e-06			4.44387	1.42167e-05			4.09582	0.000149732
p1013	195.051	164.297	194.043	4	D-Glucuronic acid	C6H10O7	[M+H]+	Organic acid	Organic acid	2.92945e+06	8.52949	8.79274e-18	4.20256	0.000212659	6.10872	2.39652e-09	4.47006	5.22216e-05
n329	196.056	157.771	197.069	28	N-Hydroxy-L-tyrosine	C9H11NO4	[M-H]-	Amino acid	Amino acid	205196	5.26255	1.70075e-11			5.12699	6.18379e-11	2.86789	0.00134973	2.15701	0.0306535
p1032	196.534	208.355			Unknown			Unknown	Unknown	7554.07	0.80744	0.036434			0.760699	0.0439084			-2.16004	9.92097e-12	-1.14206	0.00192237
p1038	196.979	170.692			Unknown			Unknown	Unknown	58208.4	-2.23618	5.51811e-05			-2.55718	2.25272e-06			-2.01608	0.00063444
p1050	197.526	146.212			Unknown			Unknown	Unknown	19679.9	2.21731	4.4663e-05	2.79969	1.7152e-07	2.39984	7.15475e-06	2.45235	7.32812e-06
p1052	197.537	302.425			Unknown			Unknown	Unknown	2644.33	5.45964	3.35799e-05			4.17151	0.00258588
p1053	197.547	207.871			Unknown			Unknown	Unknown	90231	4.93917	1.89142e-13	2.93811	8.99139e-05	4.87101	4.40955e-13	2.74178	0.000273452			2.51517	0.00148916
p1063	198.186	552.54			Unknown			Unknown	Unknown	2.42001e+06					-0.738671	0.0432106
p1065	198.533	142.072			Unknown			Unknown	Unknown	74847.8	3.74037	4.89306e-15	1.86711	0.000774268	3.18324	5.12058e-11	2.9001	5.73828e-09	2.33071	7.75778e-06	1.32564	0.037677
p1067	198.542	94.292			Unknown			Unknown	Unknown	8997.31	1.94813	2.64958e-06	1.19713	0.0173543	1.57803	0.000244525	1.80533	2.89362e-05	1.40795	0.00245216	2.01209	2.59509e-06
p1066	198.544	209.694			Unknown			Unknown	Unknown	18148.5	3.84995	9.26353e-15	1.94102	0.000774649	3.66586	2.04616e-13	1.89793	0.000880107	2.30112	2.68203e-05	1.65171	0.00715965
p1080	199.519	218.096			Unknown			Unknown	Unknown	9670.38	3.04419	2.63458e-13	2.95589	3.1272e-12	2.56191	1.47013e-09	2.01291	7.72145e-06	2.36918	6.88281e-08	1.75542	0.000210559
p1078	199.521	168.456			Unknown			Unknown	Unknown	13926.9	2.05282	1.28368e-08	2.0634	2.20267e-08	1.87602	2.78358e-07	2.50796	2.16589e-12
p1079	199.552	284.299			Unknown			Unknown	Unknown	17664.6							1.26383	0.0449322			1.79372	0.00182288
p1094	200.528	167.553			Unknown			Unknown	Unknown	4348.97	2.61716	0.000205171	1.81043	0.0339234	2.23771	0.00202786
n355	202.013	157.74	181.037	5	DIBOA	C8H7NO4	[M+Na-2H]-	BX	BX	10603.1	1.06031	0.0499044	1.85295	0.000110819	1.55873	0.00103271	1.19193	0.0278291	-2.32851	3.01736e-07	-1.31125	0.0157602
p1108	202.086	161.032	201.079	2	2'-Aminobiphenyl-2,3-diol	C12H11NO2	[M+H]+	Other	Phenolic	45455.2	2.61485	0.000119791			2.3801	0.000563115	2.09754	0.00490937
p1135	203.999	209.934			Unknown			Unknown	Unknown	39209.2	1.1817	0.0462809			1.18617	0.0372734			-2.42553	1.63433e-06	-3.40074	1.57054e-12
p1164	205.536	207.898			Unknown			Unknown	Unknown	249126	6.47898	4.03616e-27	3.1782	1.43133e-06	5.01136	2.027e-16	3.15869	1.56124e-06	2.37008	0.000801118	2.64429	0.000147009
n367	206.044	128.83	225.064	4	4-Amino-4-deoxychorismic acid	C10H11NO5	[M-H2O-H]-	Other	Other	17645.4							-1.89496	0.000264677
p1178	206.531	165.705			Unknown			Unknown	Unknown	11371.8	1.92899	2.8742e-08	1.43239	0.000169778	1.61559	5.93519e-06	1.25691	0.00123568			1.19292	0.00337352
p1177	206.538	209.683			Unknown			Unknown	Unknown	12096	3.19859	1.19245e-13			3.1584	2.59695e-13			2.10689	6.83667e-06
p1179	206.54	129.792			Unknown			Unknown	Unknown	5943.47	2.76241	1.44277e-06			1.72731	0.00583885	1.6013	0.0188298	1.58233	0.0225355
n376	207.058	122.606	208.074	39	2,5-Dimethoxycinnamic acid	C11H12O4	[M-H]-	Organic acid	Organic acid	10989.9	1.9467	0.000670143	3.81353	3.11989e-13	2.31893	2.55602e-05	3.27606	7.35547e-10	2.33711	4.07408e-05	2.28891	7.97046e-05
p1191	207.453	45.7495			Unknown			Unknown	Unknown	24411.8									1.5125	0.0326046
p1192	207.533	210.639			Unknown			Unknown	Unknown	9609.98	2.36146	2.54339e-10	1.29754	0.00337108	1.94502	3.70901e-07	0.991786	0.0358529			1.0837	0.023025
n378	208.026	170.484	227.043	7	5-(2'-Carboxyethyl)-4,6-Dihydroxypicolinate	C9H9NO6	[M-H2O-H]-	Other	Other	18003.9	2.98641	6.89219e-09	1.91717	0.00109942	3.43496	1.31918e-11	2.07744	0.000231189	1.30909	0.049148
p1205	208.884	48.457			Unknown			Unknown	Unknown	138330											1.42014	0.0219493
p1214	209.153	169.832	226.157	3	DIHYDROJASMONIC ACID, METHYL ESTER	C13H22O3	[M+H-H2O]+	Plant hormone related	Plant hormone related	75910.8	-1.97519	0.0250278
p1217	210.012	276.847			Unknown			Unknown	Unknown	28828	5.07243	1.1418e-20	3.96704	1.66228e-12	4.95319	8.20713e-20	4.03429	5.31226e-13	3.824	1.33701e-11	2.3766	0.000145297
n390	210.039	146.161	211.048	8	DIMBOA	C9H9NO5	[M-H]-	BX	BX	217084	8.12211	8.93468e-42	7.92857	2.70656e-39	8.03576	6.40426e-41	7.81423	2.56399e-38
n396	211.043	168.442			Unknown			Unknown	Unknown	14355.4	3.27582	6.77481e-15			3.63646	2.66416e-18	1.39698	0.0056694
p1238	211.544	216.935			Unknown			Unknown	Unknown	18474.1	4.27475	1.32656e-30	2.32102	5.33816e-09	4.11945	1.55499e-28	2.1584	7.08567e-08	3.53425	1.11168e-20	1.43307	0.00144206
p1239	211.545	274.567			Unknown			Unknown	Unknown	6781.51	3.68064	0.00032941	4.52517	8.47981e-06	4.20908	2.35183e-05	4.40436	1.43194e-05	3.98517	0.000135693	4.98608	6.70187e-07
p1241	212.062	366.792	189.075	9	Asparaginyl-Glycine	C6H11N3O4	[M+Na]+	Amino acid	Amino acid	14562.5	-0.980535	0.00900305
p1250	212.524	210.14			Unknown			Unknown	Unknown	6603.25	3.06918	5.35628e-13	1.41958	0.00639309	2.87043	2.04924e-11	1.30323	0.0123003	1.77088	0.000211139
p1251	212.847	48.92			Unknown			Unknown	Unknown	834263											1.82601	0.0179119
p1279	214.532	169.568			Unknown			Unknown	Unknown	9822.3	2.87477	0.000669482			2.79687	0.000938515	3.12252	0.00026178
p1281	214.551	122.824			Unknown			Unknown	Unknown	7727.4	1.02196	0.000555723	1.54969	3.533e-08	0.780122	0.0126387	1.61441	6.31806e-09			0.941578	0.00350647
p1282	214.845	48.4625			Unknown			Unknown	Unknown	119368											1.6976	0.0332962
n416	215.031	50.284	216.04	7	2-C-Methyl-D-erythritol 4-phosphate	C5H13O7P	[M-H]-	Carbohydrate	Carbohydrate	300198							2.32375	0.0113143
p1292	215.459	45.74			Unknown			Unknown	Unknown	18363.6									1.34203	0.00832723
p1293	215.534	163.881			Unknown			Unknown	Unknown	7701.27	3.20163	6.75353e-06	2.83887	0.000183026			3.28999	5.85911e-06			2.89852	0.000141839
p1298	216.085	217.621	215.079	8	Succinylproline	C9H13NO5	[M+H]+	Amino acid	Amino acid	55765.2	2.33788	6.4079e-05	2.58349	1.34477e-05	2.23	0.000150453	3.42288	9.70616e-10	2.46748	3.69783e-05	3.5885	1.71932e-10
p1307	216.923	367.261			Unknown			Unknown	Unknown	5321.25					-1.50685	0.000110729
p1314	217.105	552.07	234.104	19	Cysteinyl-Isoleucine	C9H18N2O3S	[M+H-H2O]+	Amino acid	Amino acid	336897					-0.548569	0.00483942
p1321	218.043	164.339	195.053	1	N-acetyl-4-aminosalicylic acid	C9H9NO4	[M+Na]+	Plant hormone related	Plant hormone related	1.04714e+06			2.17788	0.018505			3.04846	0.000152574	-2.565	0.00260565
n429	218.077	160.077	219.085	4	Asparaginyl-Serine	C7H13N3O5	[M-H]-	Amino acid	Amino acid	18906.6	4.48871	9.96736e-14			4.57212	3.16054e-14	1.66383	0.0303605
n436	219.065	238.448	220.074	4	TUBAIC ACID	C12H12O4	[M-H]-	Organic acid	Organic acid	7894.21					-1.65796	8.29858e-06
p1348	219.531	215.006			Unknown			Unknown	Unknown	12301.4	5.12359	7.38613e-30	3.01114	2.97018e-10	4.46335	8.41154e-23	3.30912	1.9067e-12	3.0187	2.63976e-10	2.80835	7.50318e-09
p1347	219.537	165.718			Unknown			Unknown	Unknown	10987.1	3.61886	1.64752e-15	2.39294	9.59524e-07	3.8701	9.87403e-18	2.60118	5.50793e-08
p1352	220.049	160.078	219.041	4	4-Amino-2-methyl-5-phosphomethylpyrimidine	C6H10N3O4P	[M+H]+	Nucleotide	Nucleotide	86777.7	3.19684	1.32235e-09			3.24167	7.18756e-10					-2.07529	0.000519182
n441	220.054	153.187	221.069	36	6-Hydroxyindolelactate	C11H11NO4	[M-H]-	Other	Indoles and derivatives	3017.3	2.0729	2.14089e-09			2.4211	1.18604e-12			1.23216	0.00193558
p1364	220.54	167.962			Unknown			Unknown	Unknown	8134.9	2.67726	5.41397e-09			2.80493	7.73425e-10			1.84546	0.000267976
n445	220.869	152.77			Unknown			Unknown	Unknown	6074.22	-2.06039	2.79588e-11			-2.15802	2.54983e-12			-1.37296	5.24352e-05
n450	221.992	170.241			Unknown			Unknown	Unknown	113284	5.7166	3.23784e-37	4.32918	4.00717e-21	4.53789	1.38672e-23	4.10646	4.37104e-19
n455	222.04	145.957	241.059	3	2,4-Dihydroxy-6,7-dimethoxy-2H-1,4-benzoxazin-3(4H)-one	C10H11NO6	[M-H2O-H]-	BX	BX	11163.7	2.56494	4.88908e-09	2.63296	3.64514e-09	2.90065	2.00401e-11	2.99551	6.64567e-12	1.81558	0.000158392	1.70124	0.000619867
p1391	222.528	191.81			Unknown			Unknown	Unknown	16476.4									-4.02964	1.55492e-20
p1392	222.876	209.958			Unknown			Unknown	Unknown	16124.5					-1.13337	0.00428267
p1408	224.06	204.217	241.059	18	2,4-Dihydroxy-6,7-dimethoxy-2H-1,4-benzoxazin-3(4H)-one	C10H11NO6	[M+H-H2O]+	BX	BX	1.07772e+06	3.94886	3.94249e-06	2.17148	0.0475002	4.3909	1.83642e-07			4.05228	3.92439e-06	3.19452	0.000718868
p1415	224.612	156.635			Unknown			Unknown	Unknown	15113.9									1.53451	0.002061
p1418	225.06	148.021	202.074	13	alpha,beta-Didehydrotryptophan	C11H10N2O2	[M+Na]+	Amino acid	Amino acid	1.85828e+06	4.14791	3.05458e-06	2.33841	0.0372047	3.34541	0.000288937	2.91512	0.0034157	2.24702	0.0421707
p1429	225.638	157.336			Unknown			Unknown	Unknown	12633.8			-1.56855	0.00222817	1.3465	0.00660905	-2.13632	4.27068e-06	1.79154	0.000230303	-1.58263	0.0020249
p1445	226.952	558.162			Unknown			Unknown	Unknown	1.06588e+06					-0.609423	0.0150168
n482	227.088	219.2	228.094	7	Chrysene	C18H12	[M-H]-	Other	Other	7768.12					-0.94206	0.00193544
p1474	228.998	155.059	206.006	10	Oxalomalic Acid	C6H6O8	[M+Na]+	Organic acid	Organic acid	75351			2.09039	0.00032469			1.58452	0.0110834
p1487	229.273	550.746	264.282	18	2-Methyl-7Z,9E-octadecadiene	C19H36	[M+H-2H2O]+	Hydrocarbon	Hydrocarbon	15791					-0.657758	0.0303018
n497	230.038	159.56	249.054	8	Cysteinyl-Glutamate	C8H13N2O5S	[M-H2O-H]-	Amino acid	Amino acid	6318.66									-2.77433	0.000613493
n504	232.017	169.733			Unknown			Unknown	Unknown	130053	-1.28589	0.0494831
p1532	233.153	310.774	232.146	0	alantolactone	C15H20O2	[M+H]+	Other	Other	66902.4			1.96139	0.0250239
p1535	233.53	165.928			Unknown			Unknown	Unknown	14678.4	3.69963	1.06148e-13	3.30209	1.17192e-10	2.94214	7.81023e-09	2.37528	1.10039e-05			1.70945	0.00469218
p1547	234.16	113.805	216.126	1	Tetrahydroharmine	C13H16N2O	[M+NH4]+	Other	Alkaloid	60492.5					1.51192	0.0269095	1.73773	0.0134407	1.66808	0.020893
p1550	234.529	158.72			Unknown			Unknown	Unknown	20422.4			1.10888	0.0454245					-2.83316	1.96903e-11	-2.49185	8.50407e-09
p1549	234.54	202.688			Unknown			Unknown	Unknown	7576.28	3.28489	6.89873e-22	2.51201	1.14159e-12	2.16824	8.17219e-10	2.82545	4.53496e-16	1.60024	2.76418e-05	2.11741	6.12215e-09
n518	234.861	126.697			Unknown			Unknown	Unknown	14230.9	-1.56968	0.00021325			-1.68655	5.13933e-05
p1551	234.949	227.802			Unknown			Unknown	Unknown	7443.46	-0.769546	0.0430954
p1563	235.144	73.442	234.137	0	p-Coumaroylputrescine	C13H18N2O2	[M+H]+	Other	Alkaloid	261040									1.42126	0.0397542
p1568	235.979	125.801			Unknown			Unknown	Unknown	148236					-1.72612	0.00575204
p1570	236.014	162.967			Unknown			Unknown	Unknown	181471	-1.49381	0.00718956			-2.25666	7.23703e-06
n532	236.054	142.562			Unknown			Unknown	Unknown	7219.01	1.88495	0.000524582	1.97357	0.000469286	2.06889	9.82375e-05	1.74488	0.00238402
n537	236.858	153.875			Unknown			Unknown	Unknown	35953.1	-2.39906	2.47674e-06			-2.79708	1.88824e-08
n538	237.109	317.129	238.12	19	Benzyl b-L-arabinopyranoside	C13H18O4	[M-H]-	Other	Other	383302			-2.21418	0.0224945			-1.9789	0.0416334			-2.3477	0.0131886
p1606	238.63	156.398			Unknown			Unknown	Unknown	1.49496e+06							-0.963391	0.0154932
n559	240.048	146.681	241.059	12	2,4-Dihydroxy-6,7-dimethoxy-2H-1,4-benzoxazin-3(4H)-one	C10H11NO6	[M-H]-	BX	BX	70552.8	4.21182	1.43263e-11	1.68845	0.0409534	4.02111	1.36744e-10	2.41414	0.000595748	2.54548	0.000267976
p1648	241.154	66.584			Unknown			Unknown	Unknown	729693					1.04987	0.0417091	-1.35908	0.00805548
p1661	242.064	147.556	241.059	9	2,4-Dihydroxy-6,7-dimethoxy-2H-1,4-benzoxazin-3(4H)-one	C10H11NO6	[M+H]+	BX	BX	360545	5.12287	5.97855e-09	2.79221	0.0089744	5.3237	1.22094e-09	3.90774	3.44372e-05	2.65064	0.0126772
p1684	243.536	206.503			Unknown			Unknown	Unknown	13681.6	2.96747	7.48262e-10			3.12002	7.55586e-11
p1699	244.996	163.41			Unknown			Unknown	Unknown	23030.2	1.39999	0.0169604	2.28225	2.0555e-05			2.19233	4.32998e-05	-1.60995	0.00629601
p1727	247.045	204.212	229.014	12	4-Chloro-6,7-dimethoxy-2-benzoxazolinone	C9H8ClNO4	[M+NH4]+	BX	BX	197500	4.28964	3.58913e-11	1.88857	0.0228996	3.55453	8.23004e-08			3.50021	2.92957e-07	2.47653	0.000951873
p1732	247.204	346.852	224.214	3	3,7,11-Trimethyl-6E,10-dodecadien-1-ol	C15H28O	[M+Na]+	Lipid	Fatty alcohols	73069							1.49773	0.0338747
p1740	248.051	208.814	225.064	6	HDMBOA	C10H11NO5	[M+Na]+	BX	BX	2.36526e+06	5.6943	3.22672e-10	3.1998	0.00268002	5.56473	8.66453e-10	2.4872	0.027881			3.60363	0.00046223
p1748	248.196	225.535	230.163	3	Isoleucyl-Valine	C11H22N2O3	[M+NH4]+	Amino acid	Amino acid	12238.1							-0.935685	0.00405659
p1758	249.065	169.372	248.056	4	Pyridoxamine-5'-Phosphate	C8H13N2O5P	[M+H]+	Other	Other	2.85359e+06	5.96829	1.16588e-09			5.76717	4.7153e-09			2.66274	0.0321315
p1769	250.012	108.293	227.019	11	L-Glutamyl 5-phosphate	C5H10NO7P	[M+Na]+	Amino acid	Amino acid	1.05551e+06	7.86435	1.51525e-29	5.76383	1.0321e-15	7.78281	5.21675e-29	6.46998	7.49986e-20	2.59293	0.00196377	3.55326	5.32611e-06
p1766	250.056	162.535	249.054	21	Cysteinyl-Glutamate	C8H13N2O5S	[M+H]+	Amino acid	Amino acid	545431	6.14372	1.55548e-17	4.06756	1.27219e-07	5.44407	7.31876e-14	4.92871	3.42832e-11			2.57525	0.00330339
p1772	250.069	520.541	232.035	0	D-Ribitol 5-phosphate	C5H13O8P	[M+NH4]+	Carbohydrate	Carbohydrate	11442.3					-0.772703	0.0268899			-0.761643	0.0483966
p1780	250.445	45.48			Unknown			Unknown	Unknown	20918									1.13696	0.00946236
p1781	250.808	49.625			Unknown			Unknown	Unknown	13112.2							-1.8624	0.00318492
p1794	251.159	45.218			Unknown			Unknown	Unknown	49571	1.64527	0.00812374
n646	251.967	271.315			Unknown			Unknown	Unknown	5720.6	-0.732096	0.0282047
p1800	251.982	238.476			Unknown			Unknown	Unknown	13538.1					-0.691316	0.0030266			-0.552941	0.0399795
p1811	252.538	202.033			Unknown			Unknown	Unknown	16861.8									-4.74937	2.91623e-21	-2.15273	0.000178874
n653	253.984	158.892			Unknown			Unknown	Unknown	79888.7	2.50271	0.000441696							-3.28006	2.45117e-06	-2.40752	0.00161006
n667	255.924	284.231			Unknown			Unknown	Unknown	7566.34	-1.57436	0.000250623
n668	255.994	170.04			Unknown			Unknown	Unknown	8159.27	2.11036	4.64802e-07	1.20667	0.019367	2.1321	3.31807e-07	1.1975	0.0162155
p1885	257.993	169.101			Unknown			Unknown	Unknown	81437.1	1.09815	0.0439836
n683	258.081	128.527			Unknown			Unknown	Unknown	4292.04	2.24818	1.4339e-06	1.3655	0.0158821	2.96576	4.32669e-11	1.47813	0.0054632
n687	259.067	139.696	238.095	10	Glycyl-Tyrosine	C11H18N2O6	[M+Na-2H]-	Amino acid	Amino acid	51662.9					2.56362	0.000100683	1.66624	0.0325835			-1.71857	0.0326375
p1918	259.554	207.42			Unknown			Unknown	Unknown	190496	8.03419	2.55011e-31	5.19168	5.39959e-13	6.59051	3.06793e-21	5.63405	2.33209e-15	2.66814	0.00115607	4.33965	5.14292e-09
p1924	260.085	187.463	277.086	6	Glutamyl-Methionine	C10H17N2O5S	[M+H-H2O]+	Amino acid	Amino acid	118293	5.25563	4.98726e-14	3.91092	1.18669e-07	4.52171	1.67865e-10	3.50578	2.98156e-06	3.75442	4.63233e-07	2.7158	0.000851887
p1928	260.556	207.864			Unknown			Unknown	Unknown	37718.9	5.63014	7.0133e-17	4.5768	5.95306e-11	6.75168	4.02148e-24	4.69916	1.21519e-11	3.72182	2.67143e-07	4.17496	4.70316e-09
n693	261.036	111.014	262.045	6	D-Mannitol 1-phosphate	C6H15O9P	[M-H]-	Carbohydrate	Carbohydrate	38122	-1.45527	0.0105755
p1940	261.538	73.8855			Unknown			Unknown	Unknown	15864.1			1.57615	0.00350302			2.04147	3.2798e-05			1.23448	0.0389869
p1943	262.029	160.566	297.045	15	L-Cysteinylglycine disulfide	C8H15N3O5S2	[M+H-2H2O]+	Amino acid	Amino acid	147530	2.78399	0.00156194	3.49091	5.93888e-05	2.48466	0.00546224	3.93316	2.77142e-06
n701	262.925	42.827			Unknown			Unknown	Unknown	1.40438e+06	-0.763767	0.028596
p1964	263.152	509.225			Unknown			Unknown	Unknown	6243.8					-0.59423	0.0447085
p1976	263.986	266.637			Unknown			Unknown	Unknown	32227.4					-0.82139	0.0385107
p1978	264.049	155.487	241.059	3	N-(2,3-Dihydroxybenzoyl)-L-serine	C10H11NO6	[M+Na]+	Amino acid	Other	953877	5.61386	8.41627e-12	2.43793	0.0201743	4.32784	3.33387e-07	3.60895	6.06521e-05
p2002	265.542	160.579			Unknown			Unknown	Unknown	4984.4			1.02704	0.00385869					-1.21403	0.000255334	-0.791511	0.045688
n723	265.949	556.072			Unknown			Unknown	Unknown	4939.52	-1.23921	0.00308839			-1.58499	5.66144e-05
p2021	266.535	202.244			Unknown			Unknown	Unknown	40794							1.25059	0.00912782	-6.07165	1.4495e-57	-4.75812	4.451e-35
p2022	266.841	49.137			Unknown			Unknown	Unknown	34094.1											1.08406	0.0292893
p2025	267.066	115.597	284.068	0	3'-Methoxydaidzein	C16H12O5	[M+H-H2O]+	Flavonoid	Isoflavonoids	237840	1.80322	0.0192485	4.76489	1.65957e-13	2.05078	0.00486328	5.15832	6.89637e-16			4.92437	2.71785e-14
p2039	267.543	208.77			Unknown			Unknown	Unknown	745788	10.2397	3.58263e-28	5.77645	6.14737e-09	11.3421	1.38597e-34	5.41877	5.90352e-08	2.55311	0.0402582	2.86212	0.0193888
p2040	267.543	166.371			Unknown			Unknown	Unknown	8929.18	2.04709	0.000238598	3.68178	1.18731e-12	3.89209	1.85243e-14	3.53289	9.83637e-12	1.43782	0.0272744	2.01633	0.000646835
n739	267.963	49.1175			Unknown			Unknown	Unknown	22172.1					-1.31292	0.0412422
p2054	268.547	206.74			Unknown			Unknown	Unknown	38947.7	7.45386	3.16707e-25	5.21009	3.13037e-12	7.43057	3.84335e-25	5.70447	1.02807e-14	3.12938	0.000137408	4.07267	1.88009e-07
p2065	269.08	156.886	268.073	0	Homolanthionine	C8H16N2O6S	[M+H]+	Amino acid	Amino acid	91315.2											-1.41956	0.0427447
n745	269.099	141.638			Unknown			Unknown	Unknown	93708.8	-1.49425	0.000794372	-1.69069	0.000183136	-1.25514	0.00633025	-1.80869	3.88841e-05
p2069	269.546	206.723			Unknown			Unknown	Unknown	10511.4	4.00785	2.21416e-07	3.41774	3.33984e-05	4.59875	1.3861e-09	3.0683	0.000241422			2.90712	0.000812381
p2086	270.536	128.072			Unknown			Unknown	Unknown	16499.4			1.18589	0.0146565			1.46097	0.000881518	-1.75654	3.20754e-05	-2.04365	7.36292e-07
p2094	271.108	157.336	248.119	2	Methionyl-Valine	C10H20N2O3S	[M+Na]+	Amino acid	Amino acid	127286	2.10532	0.00466589	2.27073	0.00338602	2.94827	1.6975e-05	3.25852	2.44039e-06	2.76618	0.000122733	2.74057	0.000182787
p2100	271.561	122.175			Unknown			Unknown	Unknown	4134.44	1.17416	0.00799868	1.53214	0.000389294	1.2529	0.00343144	1.88353	3.55763e-06			1.47483	0.00080049
p2118	272.551	133.246			Unknown			Unknown	Unknown	11742.5									-2.3027	2.21559e-13	-1.22103	0.000692177
p2136	273.553	210.141			Unknown			Unknown	Unknown	25644.8	5.26488	3.13023e-33	2.04655	4.17168e-05	6.02827	1.34273e-43	1.84246	0.000272989	2.8504	1.11973e-09
p2137	273.558	124.925			Unknown			Unknown	Unknown	14276.5							0.999505	0.032257	-2.56401	6.88959e-12	-1.33785	0.00208854
n773	273.956	43.305			Unknown			Unknown	Unknown	805786	-1.76857	0.000567175
p2151	274.558	206.06			Unknown			Unknown	Unknown	13100.3	4.3379	7.21516e-23	2.06781	2.94248e-05	4.73588	2.79241e-27	2.43687	2.76251e-07	1.87003	0.000213951
p2152	274.565	73.884			Unknown			Unknown	Unknown	8721.69			1.47828	0.00390265			1.99372	1.57092e-05			1.80163	0.000186679
p2156	274.991	152.748			Unknown			Unknown	Unknown	29856.7	2.04419	1.07635e-06	1.22959	0.0157306	1.11237	0.0188611	1.31223	0.00632955
p2163	275.052	165.26	274.045	1	1-Deoxy-D-altro-heptulose 7-phosphate	C7H15O9P	[M+H]+	Carbohydrate	Carbohydrate	85718.3	2.07316	0.000416423	2.50984	1.78568e-05	1.91156	0.00129681	3.08469	3.16818e-08			2.26404	0.000186788
p2164	275.057	210.141	274.048	6	1,3,6-Trihydroxy-5-methoxyxanthone	C14H10O6	[M+H]+	Phenylpropanoids	Stilbenes	42290.8	2.39764	5.31506e-05			2.06875	0.000681423
p2159	275.176	344.591			Unknown			Unknown	Unknown	1.26705e+06					1.79207	0.00383343
p2170	275.531	206.01			Unknown			Unknown	Unknown	113091	8.64383	2.55011e-31	5.32376	8.38838e-12	8.64669	1.94859e-31	7.18593	1.71348e-21	6.15542	9.43157e-16	5.71665	1.74157e-13
p2190	276.539	206.262			Unknown			Unknown	Unknown	7837.38	1.99638	0.0248683			3.87789	3.04313e-07	3.17522	8.225e-05	2.40666	0.00627923	2.05087	0.0328737
p2189	276.557	98.069			Unknown			Unknown	Unknown	9349.79	1.46161	9.98794e-06	0.988153	0.0114547	1.66049	2.94796e-07	1.47461	1.36789e-05	0.937452	0.0158978
n794	276.994	88.795	277.996	19	2-C-Methyl-D-erythritol 2,4-cyclodiphosphate	C5H12O9P2	[M-H]-	Carbohydrate	Carbohydrate	7138.13					-1.21731	9.67826e-05
n793	277.075	199.487			Unknown			Unknown	Unknown	36400.9	5.20731	8.62468e-22	3.64567	1.42377e-10	6.12505	3.91456e-30	3.66011	9.63837e-11	2.9972	3.34247e-07	2.17236	0.000711603
n789	277.118	138.49	278.127	4	L-phenylalanyl-L-hydroxyproline	C14H18N2O4	[M-H]-	Amino acid	Amino acid	122537	1.90617	0.000131324			2.72144	6.73593e-09	1.49101	0.00687845
n791	277.141	311.658	256.168	2	5-Nonyltetrahydro-2-oxo-3-furancarboxylic acid	C14H24O4	[M+Na-2H]-	Other	Other	12911.9							-1.28312	0.00508661
n800	278.031	177.254			Unknown			Unknown	Unknown	9706.79	1.68827	2.69595e-05	1.82981	7.82331e-06	2.59994	6.61844e-12	1.83063	6.68938e-06
n805	278.829	554.295			Unknown			Unknown	Unknown	17621.2			-1.52155	0.0125111			-1.75607	0.00177175			-1.74504	0.00260107
p2250	279.553	137.384			Unknown			Unknown	Unknown	15855.7	1.40401	1.26851e-05	1.02071	0.00577217	1.55424	8.56128e-07	1.49181	4.80247e-06	0.898927	0.017692
p2248	279.564	73.2285			Unknown			Unknown	Unknown	16181.3			2.48004	9.80578e-07	1.16352	0.0434371	2.24511	1.28013e-05	1.60564	0.00461456	1.35519	0.028985
n827	280.167	550.873			Unknown			Unknown	Unknown	14850.2	-5.70666	7.46346e-15
n826	280.235				Unknown			Unknown	Unknown	13232.1	-2.50422	2.30584e-06			-1.4611	0.0133293
p2265	280.569	206.938			Unknown			Unknown	Unknown	17225	2.83335	5.67556e-14	1.01876	0.044199	3.16441	2.34029e-17	1.84576	5.90727e-06	2.09873	1.54484e-07	1.64156	0.000119976
n832	281.133	213.104			Unknown			Unknown	Unknown	42343.8					1.43015	0.0472343
p2284	281.543	169.547			Unknown			Unknown	Unknown	12670.6	3.24402	9.52543e-20	2.30635	7.01095e-10	2.84265	2.63513e-15	2.59343	1.54621e-12
p2281	281.543	208.313			Unknown			Unknown	Unknown	45666.6	7.20082	4.9653e-22	4.5075	1.36698e-08	7.72069	2.39154e-25	5.09259	5.38907e-11	3.91844	1.52676e-06
n840	281.925	579.428			Unknown			Unknown	Unknown	13681	-1.36038	0.000137151			-0.98854	0.00937146
n837	281.965	161.545			Unknown			Unknown	Unknown	4535.06							0.88163	0.0388206			-1.24017	0.00146733
p2289	282.046	121.712	317.051	26	N-Glycolyl-D-mannosamine 6-phosphate	C8H16NO10P	[M+H-2H2O]+	Carbohydrate	Carbohydrate	284632	4.48492	1.03992e-15	5.1198	5.42869e-20	4.94049	5.03346e-19	4.96897	6.2547e-19	4.3856	9.95209e-15	4.72111	6.57387e-17
p2296	282.151	70.7095	264.115	8	Cinnamyl cinnamate	C18H16O2	[M+NH4]+	Phenylpropanoids	Cinnamic acids	6.35255e+06					-1.76207	0.00960293
p2302	282.541	165.67			Unknown			Unknown	Unknown	10952.6	2.94922	7.7189e-10	2.51434	5.6762e-07	2.96163	6.34957e-10	2.32728	4.66085e-06
p2300	282.548	207.415			Unknown			Unknown	Unknown	47389.7	5.14578	6.08955e-28	3.14022	2.47873e-10	5.76967	3.93816e-35	3.49196	7.56639e-13
p2312	283.225	406.703	282.219	4	12-hydroxy-8E,10E-heptadecadienoic acid	C17H30O3	[M+H]+	Lipid	Fatty acid	113021									1.64614	0.00887738
p2318	283.558	207.851			Unknown			Unknown	Unknown	7848.05	2.63911	3.45114e-11	1.67647	0.000163496	3.02374	1.49659e-14	1.52369	0.000702131	1.28949	0.00697931	1.51757	0.000996313
n852	283.981	170.706			Unknown			Unknown	Unknown	316353	7.73454	1.63284e-43	6.55779	6.02611e-31	6.79809	9.28587e-34	6.82068	1.27387e-33
n851	283.981	267.119			Unknown			Unknown	Unknown	6235.09	1.61702	5.05342e-05	1.94193	1.00186e-06	1.57381	8.3911e-05	1.6327	6.63983e-05			1.16684	0.0123992
n853	283.983	209.197			Unknown			Unknown	Unknown	46824.1	4.82869	1.96537e-08	5.09857	5.03319e-09	6.74966	4.48373e-16	2.82193	0.00454286
n856	284.074	132.787	263.094	19	Asparaginyl-Methionine	C9H17N3O4S	[M+Na-2H]-	Amino acid	Amino acid	8064.58					1.40228	0.0167227
p2340	284.972	162.481			Unknown			Unknown	Unknown	12962.4	-1.16061	0.0133395			-1.92584	3.34181e-06			-1.02531	0.0487906	-1.21306	0.0152063
p2353	285.335	355.923			Unknown			Unknown	Unknown	6.04654e+06					-0.516231	0.00565163
n865	285.988	169.784			Unknown			Unknown	Unknown	13183.7			2.10328	0.00194151	2.23649	0.000368266	2.34264	0.000271046
p2384	287.102	188.843	264.115	6	Cinnamyl cinnamate	C18H16O2	[M+Na]+	Phenylpropanoids	Cinnamic acids	1.21418e+06	7.24993	1.67162e-26	6.77984	6.6976e-23	6.41637	6.70899e-21	6.28915	8.50695e-20	4.14668	1.28656e-08	2.53204	0.00225726
p2385	287.234	290.623	264.245	1	9,12,15-Octadecatrien-1-ol	C18H32O	[M+Na]+	Lipid	Fatty esters	891332	-3.98274	1.07803e-05
p2399	287.555	123.751			Unknown			Unknown	Unknown	7971.41	1.12833	0.0010055			0.863909	0.0170627	1.1669	0.000906456
p2396	287.578	210.839			Unknown			Unknown	Unknown	14750.4	3.91266	1.2259e-25	3.86048	1.2115e-24	4.13105	1.23835e-28	3.25499	1.22919e-17	3.51141	2.171e-20	1.47235	0.000957548
p2415	288.563	147.831			Unknown			Unknown	Unknown	21833.8	2.10141	2.38199e-06	2.49865	1.83036e-08	2.67603	5.07469e-10	2.65256	1.35791e-09			1.9214	5.00191e-05
p2414	288.571	95.228			Unknown			Unknown	Unknown	20557.8	3.20669	7.85915e-12	2.48561	5.4899e-07	2.89067	1.03488e-09	2.77982	9.56658e-09			1.60549	0.00443726
n885	288.953	159.571			Unknown			Unknown	Unknown	535977	-1.96285	0.00510476			-2.12898	0.00169474
p2436	289.563	208.77			Unknown			Unknown	Unknown	25436.9	3.06407	5.0976e-09	2.29241	5.77502e-05	3.71273	4.97996e-13	2.6255	1.7171e-06
n893	290.072	169.095			Unknown			Unknown	Unknown	5134.28	1.15271	0.00123982	0.97213	0.0164134			0.93595	0.0181297
p2451	290.547	168.416			Unknown			Unknown	Unknown	18215.7	4.78297	1.03385e-15	3.50169	2.62837e-08	5.27371	4.58907e-19	3.77643	1.05199e-09			1.66639	0.0361485
p2452	290.556	206.954			Unknown			Unknown	Unknown	7377.58	3.90318	1.84865e-05			4.61078	1.97317e-07
p2456	291.002	160.494	308.006	3	Mevalonate-PP	C6H14O10P2	[M+H-H2O]+	Plant hormone related	Plant hormone related	45442.1	2.66344	3.84127e-06	1.45709	0.0489058	1.73723	0.00553867	1.58398	0.0207124
p2470	291.563	208.783			Unknown			Unknown	Unknown	19655.6	4.17013	1.92957e-19	1.45704	0.0137513	4.19662	9.26025e-20	1.5	0.00806626	1.82134	0.000703766
n905	291.959	127.15			Unknown			Unknown	Unknown	14691.2	-1.38666	0.00325366			-1.34711	0.00402462
n921	293.176	320.835			Unknown			Unknown	Unknown	9.7067e+06			-1.45387	0.0090986			-2.0338	3.57055e-05			-1.53155	0.00504656
p2502	293.537	126.039			Unknown			Unknown	Unknown	9696.12					2.92443	0.002411
p2516	294.548	180.247			Unknown			Unknown	Unknown	21139	3.47412	2.08303e-11	1.80278	0.00358459	3.39659	6.32856e-11	1.77625	0.00337095	1.66864	0.00750773
p2517	294.55	121.718			Unknown			Unknown	Unknown	6168.29	1.68275	2.42416e-05			1.98601	2.93599e-07	1.1084	0.0165003
p2518	294.878	182.119			Unknown			Unknown	Unknown	5138.96					-1.15922	0.00100366
p2536	295.54	213.585			Unknown			Unknown	Unknown	27047	5.11111	1.64294e-20	5.63932	1.36354e-24	5.01026	8.17659e-20	5.93178	3.02963e-27	4.2094	9.47954e-14	3.30693	1.89131e-08
p2551	296.547	206.467			Unknown			Unknown	Unknown	33105.8	4.22347	5.26079e-13	3.40387	2.78638e-08	5.09439	9.14068e-19	4.02914	1.26365e-11	3.5443	6.1476e-09	3.16825	4.09745e-07
p2552	296.56	93.3895			Unknown			Unknown	Unknown	21711.6	3.05078	3.45583e-09	2.30996	3.5836e-05	2.74914	1.51195e-07	2.75542	2.48548e-07			1.906	0.00135921
p2563	297.141	72.5405	332.149	17	Glutaminyl-Tryptophan	C16H20N4O4	[M+H-2H2O]+	Amino acid	Amino acid	610194	4.99664	2.84501e-09	4.00018	8.23279e-06	3.6108	4.36112e-05	2.91645	0.00246219	2.51651	0.013742
p2572	297.553	206.017			Unknown			Unknown	Unknown	53076.7	3.65157	9.1589e-09	3.91038	1.16998e-09	3.53764	2.8995e-08	4.24439	1.931e-11
p2585	298.151	72.542	297.148	14	GA	C17H19N3O2	[M+H]+	Plant hormone related	Plant hormone related	86943.9	2.2447	0.000251853	3.61403	4.31718e-10	2.62222	9.9762e-06	2.29044	0.000271046	1.58159	0.0272744	2.06811	0.00186239
p2595	298.944	171.946			Unknown			Unknown	Unknown	13229.4	-1.48031	0.000688975			-1.35775	0.00212573			-1.1937	0.0145356
n976	299.068	70.227	278.094	0	N-gamma-L-Glutamyl-L-methionine	C10H18N2O5S	[M+Na-2H]-	Amino acid	Amino acid	11584.2					-0.824203	0.0114056
p2610	299.529	120.778			Unknown			Unknown	Unknown	6435.57							1.32929	0.000163205
n979	300.005	169.327			Unknown			Unknown	Unknown	67793	6.31025	1.70024e-32	2.61738	1.18415e-05	4.10877	5.35675e-14	2.51597	2.58797e-05	1.48808	0.0360481
p2633	301.076	299.608	336.084	14	5-O-Caffeoylshikimic acid	C16H16O8	[M+H-2H2O]+	Phenylpropanoids	Cinnamic acids	512371	-1.41348	0.0483733			-1.71408	0.0090603
p2641	301.212	254.145			Unknown			Unknown	Unknown	31846.9			1.45897	0.00632684
p2702	304.567	202.249			Unknown			Unknown	Unknown	10700.2	3.77214	5.02075e-07			3.55357	2.68137e-06	2.12631	0.0175624
n1012	305.079	136.932	324.1	7	5,6-Dimethoxy-[2'',3'':7,8]furanoflavanone	C19H16O5	[M-H2O-H]-	Flavonoid	Flavanones	36718.5	-1.57704	0.00380959	-1.36884	0.0272272	-1.41928	0.0100225	-1.50158	0.00908504	-1.59041	0.0053001
p2717	305.245	291.788	282.256	0	Oleic Acid	C18H34O2	[M+Na]+	Lipid	Fatty acid	608679	-4.13155	5.35793e-06
p2723	305.563	209.014			Unknown			Unknown	Unknown	8868.43	2.43495	2.99466e-09	1.21972	0.017446	2.43751	2.82645e-09
p2724	305.567	101.531			Unknown			Unknown	Unknown	4905.24	2.48336	4.39125e-07			2.40033	1.1669e-06	1.21197	0.0497073
n1017	305.844	50.293			Unknown			Unknown	Unknown	6905.54					1.5228	0.0127928					-1.41897	0.0433346
n1020	305.976	155.019			Unknown			Unknown	Unknown	62128.7	4.15275	1.90586e-08	2.48848	0.00427558	3.74168	5.88359e-07
p2727	306.008	166.168			Unknown			Unknown	Unknown	67634.5	3.3761	1.06864e-10	1.99366	0.000891315	3.09137	4.77377e-09	1.8949	0.00151315	1.47753	0.0246115	2.20863	0.000164092
n1021	306.071	55.019	307.084	18	Glutathione	C1H17N3O6S	[M-H]-	Other	Other	49565.3	-3.00162	1.86631e-06	-1.79505	0.0199167	-4.90124	1.76824e-16	-2.59666	9.42455e-05			-1.76588	0.0231207
n1023	306.072	100.369	285.096	3	N4-Acetylcytidine	C11H15N3O6	[M+Na-2H]-	Nucleotide	Nucleotide	70908.1	4.9276	2.60775e-20	2.26611	0.00021331	4.70974	1.13806e-18	2.27326	0.000166616	2.98245	2.09964e-07
p2734	306.089	153.241	283.104	14	Glutamyl-Histidine	C11H15N4O5	[M+Na]+	Amino acid	Amino acid	265863	3.97531	7.12198e-08			3.55801	2.07436e-06
p2744	306.852	164.803			Unknown			Unknown	Unknown	16477.8	2.47405	7.02999e-13	1.34026	0.000764387	1.7174	1.89627e-06			1.19073	0.00357937	1.10605	0.00987614
p2749	307.01	166.182			Unknown			Unknown	Unknown	269634	3.70209	3.44351e-06	4.82863	7.1344e-10	2.93013	0.000423969	4.82301	6.46678e-10
p2762	307.582	70.709			Unknown			Unknown	Unknown	17997.5	-1.31016	0.0074415			-2.2479	2.26723e-07
p2781	308.542	124.436			Unknown			Unknown	Unknown	18216.4	3.26744	0.000416652			3.36134	0.000245002	3.4713	0.000226576	2.94226	0.00313679
p2780	308.553	210.013			Unknown			Unknown	Unknown	3222.56			1.73005	0.000164624	1.52272	0.000720143	1.11879	0.0311542			1.3193	0.0091683
p2798	309.536	170.751			Unknown			Unknown	Unknown	31278.6	6.14914	9.16796e-26	2.57905	0.000124927	5.73672	1.51879e-22	4.11821	1.50346e-11
n1049	310.082	108.273			Unknown			Unknown	Unknown	17975.8	1.98683	2.60571e-05									-1.59873	0.00244277
p2812	310.545	215.552			Unknown			Unknown	Unknown	11075.3	3.0133	0.0226535	5.44687	3.56574e-06	3.36557	0.00718338	7.1134	1.85918e-10			5.81794	6.32075e-07
p2813	310.558	169.821			Unknown			Unknown	Unknown	47976	3.81947	1.16228e-09	2.81046	3.7642e-05	5.70062	5.13946e-21	2.79703	3.50133e-05	2.42673	0.000576962
p2828	311.554	209.199			Unknown			Unknown	Unknown	9100.08	2.79334	1.04937e-10	1.36256	0.0107672	3.6501	5.24557e-18	1.83437	0.000109223	2.82525	1.34082e-10	1.79674	0.000224659
p2829	311.556	167.062			Unknown			Unknown	Unknown	69617.5	4.58828	4.6831e-11	2.62666	0.0011047	4.96916	6.92819e-13	2.92685	0.000138655
p2827	311.565	123.518			Unknown			Unknown	Unknown	14789.2	4.21596	2.77146e-13	2.26268	0.000679961	4.34262	4.68012e-14	3.22092	1.09344e-07	2.73373	1.42648e-05	2.21203	0.00104217
p2846	312.558	165.026			Unknown			Unknown	Unknown	169536	5.42226	2.0615e-20	3.23172	3.03421e-07	5.57166	1.32163e-21	5.06757	1.17559e-17
p2847	312.561	205.789			Unknown			Unknown	Unknown	63426.2	3.09432	5.05233e-07			4.07073	8.19234e-12	1.62544	0.030951	-2.04238	0.00368628	-1.86936	0.0116845
p2848	312.577	117.438			Unknown			Unknown	Unknown	6956.73	1.88586	0.00596964	2.68184	4.05523e-05	2.08636	0.00158404	3.15702	4.55081e-07			2.4168	0.000361205
n1076	312.87	185.593			Unknown			Unknown	Unknown	14330.3	-1.33719	0.000234733			-1.28424	0.000432065					0.917676	0.0380693
n1079	313.076	145.727	314.079	12	7,2'-Dihydroxy-6,4'-dimethoxyisoflavone	C17H14O6	[M-H]-	Flavonoid	Isoflavonoids	37866.2					2.03279	0.00137135
p2867	313.554	157.785			Unknown			Unknown	Unknown	17367.9	1.64149	0.00584191			2.43403	7.12249e-06	1.38264	0.0357098	-2.58398	3.00864e-06
n1088	313.88	162.405			Unknown			Unknown	Unknown	3560.16					-1.11247	0.0101495
n1091	313.996	159.376			Unknown			Unknown	Unknown	162197	3.7212	6.61104e-05			3.30676	0.000511531	2.75048	0.00864548
p2870	314.069	136.462	313.058	14	Cyclic dAMP	C10H12N5O5P	[M+H]+	Nucleotide	Nucleotide	43380.4					1.92141	2.94769e-06
n1103	315.066	72.9795	316.074	0	cis-4-(7-Hydroxtpyren-8-yl)-2-oxobut-3-enoate	C20H12O4	[M-H]-	Other	Other	385728					-2.93507	0.00274833			-4.15038	1.17612e-05
p2907	315.955	258.159			Unknown			Unknown	Unknown	11626.1					-1.34246	0.000116886			-0.943135	0.0203254
n1109	315.997	160.035	336.147	1	CYCLOPIAZONIC ACID	C20H20N2O3	[M-H2O-H]-	Other	Other	10316	1.73402	0.000116693			1.6312	0.000324531
n1119	317.128	142.502			Unknown			Unknown	Unknown	97107					-3.56864	1.36251e-05
n1124	317.21	222.626			Unknown			Unknown	Unknown	10787.2					1.88578	0.000330126			1.69433	0.00282008
n1125	318.131	139.185	297.158	4	4-(2-Hydroxy-3-isopropylaminoproxy)-benzyloxy acetic acid	C15H23NO5	[M+Na-2H]-	Organic acid	Organic acid	11588.8					-1.16096	0.0311489
p2967	319.146	120.33	336.147	3	CYCLOPIAZONIC ACID	C20H20N2O3	[M+H-H2O]+	Other	Other	4.75872e+06									3.66643	0.00139626
p2975	319.564	213.341			Unknown			Unknown	Unknown	5509.88			1.95955	3.57194e-07	1.03291	0.0151743	1.95667	3.26449e-07			1.68789	2.64518e-05
p2989	320.566	165.715			Unknown			Unknown	Unknown	9811.82	1.49923	0.00308595	1.41308	0.0107743	1.98445	2.77101e-05	1.90827	0.000103537			1.86273	0.000226246
p2991	320.913	46.664			Unknown			Unknown	Unknown	606506			-4.56098	1.33526e-06							-3.91277	7.60612e-05
n1155	322.053	234.575	323.052	26	Cytidine 2'-phosphate	C9H14N3O8P	[M-H]-	Nucleotide	Nucleotide	122738	6.48879	6.30868e-25	2.03083	0.0116961	7.82285	4.01436e-36	5.09096	2.88675e-15
p3016	322.126	155.511			Unknown			Unknown	Unknown	363832					2.34215	0.00682597
p3052	324.102	235.126			Unknown			Unknown	Unknown	163866	4.2476	3.91827e-11	2.05553	0.00942631	4.94189	6.36719e-15	3.48547	2.15309e-07
p3059	324.546	164.352			Unknown			Unknown	Unknown	2751.53	3.54814	0.000497034			3.48746	0.000609241
p3068	325.087	71.373	302.094	10	9-(4-Hydroxyphenyl)-2-methoxy-1H-phenalen-1-one	C20H14O3	[M+Na]+	Other	Other	684329	-1.68447	0.0120099			-2.82113	1.90973e-06
p3079	325.549	212.446			Unknown			Unknown	Unknown	11264.7			3.48133	1.3443e-21	0.957382	0.0301803	3.55006	1.57074e-22	0.957423	0.0490706	3.26722	6.27446e-19
n1188	325.961	165.431			Unknown			Unknown	Unknown	52157.4	2.38562	0.000658412	3.14349	4.27048e-06	2.03844	0.00464568	3.43706	2.6251e-07			-3.35427	7.97049e-07
n1189	326.083	128.098			Unknown			Unknown	Unknown	1.39923e+06	2.7293	6.59754e-05	5.36279	2.94763e-17	2.67592	9.34735e-05	4.99828	4.24128e-15	-6.28041	1.14646e-23	-4.73594	2.18776e-13
n1194	326.898	47.056			Unknown			Unknown	Unknown	105531			-1.42054	0.0424669
p3122	327.564	166.376			Unknown			Unknown	Unknown	101635	4.3432	2.50262e-06	3.68785	0.000199885	7.48232	6.19417e-18	5.20511	1.24065e-08	2.61893	0.0170459
n1205	327.957	174.044			Unknown			Unknown	Unknown	10440.5	1.87917	3.7482e-06			2.11343	1.19319e-07
n1210	328.217	297.663			Unknown			Unknown	Unknown	109401							2.06511	0.0480453
p3162	329.964	169.341			Unknown			Unknown	Unknown	11961	1.95883	9.42226e-09	1.3318	0.000497494	1.78841	2.23328e-07
n1239	331.186	211.517	332.199	17	Gibberellin A12	C20H28O4	[M-H]-	Plant hormone related	Plant hormone related	299654	3.87668	4.0309e-06			3.37603	8.85518e-05			2.63994	0.00613914
n1248	332.056	130.076			Unknown			Unknown	Unknown	49180.9	4.6351	9.18714e-21	2.9156	3.50621e-08	4.37005	1.3715e-18	3.44934	1.80631e-11	2.15996	0.000122869	2.57253	2.47036e-06
n1245	332.067	68.861			Unknown			Unknown	Unknown	9662.07					-3.43765	0.00372159
n1249	332.189	211.282			Unknown			Unknown	Unknown	31593.7	2.53775	0.0118349			2.85165	0.00299549			3.00954	0.00271025
p3212	332.923	231.681			Unknown			Unknown	Unknown	7527.29					-0.87964	0.00809953			-0.873582	0.0145011
p3214	333.055	67.509	332.052	14	Purine mononucleotide	C10H13N4O7P	[M+H]+	Nucleotide	Nucleotide	202688			-2.576	0.00518689
n1257	333.202	236.618			Unknown			Unknown	Unknown	301082									4.77001	3.03962e-08
p3230	333.965	153			Unknown			Unknown	Unknown	7310.99							0.707536	0.0354001
n1264	334.063	99.004	335.064	17	beta-nicotinamide D-ribonucleotide	C11H16N2O8P	[M-H]-	Nucleotide sugar	Nicotinate/nicotinamide	17344.1	4.33245	4.97634e-25	2.45993	4.67675e-08	3.50416	1.47655e-16	1.95713	2.96069e-05	1.89188	6.76637e-05
p3235	334.089	108.749	316.058	9	Petunidin	C16H12O7	[M+NH4]+	Flavonoid	Anthocyanidins	527687	3.89156	1.85579e-20	3.28254	2.19815e-14	2.94878	6.08652e-12	1.63497	0.000771077
n1269	334.207	233.714			Unknown			Unknown	Unknown	36679.2									2.05779	0.0150632
p3243	334.576	165.698			Unknown			Unknown	Unknown	26472.6	3.74141	8.30331e-10	3.27046	2.72523e-07	4.3493	4.35219e-13	3.90803	2.141e-10			1.90482	0.0110942
n1276	335.214	192.239			Unknown			Unknown	Unknown	69240.7									2.12952	0.00447952
p3274	336.589	153.896			Unknown			Unknown	Unknown	14514.7	-3.00492	3.02345e-10			-2.76899	8.95586e-09
p3275	336.843	48.2265			Unknown			Unknown	Unknown	43435.3					-2.16895	0.00485244
p3280	337.08	300.133	354.081	4	Asn-Asn-OH	C13H14N4O8	[M+H-H2O]+	Amino acid	Amino acid	1.69566e+06	7.8978	1.70146e-53	4.01683	8.70972e-14	8.10685	2.50153e-56	3.73774	4.98052e-12	1.94766	0.00173684
n1293	337.197	155.024			Unknown			Unknown	Unknown	54974.4					3.032	0.000835308
p3299	338.129	292.21	337.116	15	Indole-3-acetyl-myo-inositol	C16H19NO7	[M+H]+	Plant hormone related	Plant hormone related	216828	6.20542	1.48099e-18	2.28686	0.0103323	5.85391	1.3766e-16			2.74245	0.000853156
p3332	340.194	362.119			Unknown			Unknown	Unknown	337733					1.19023	0.0354214
n1333	342.082	139.214	343.09	3	DIBOA-glucoside	C14H17NO9	[M-H]-	BX	BX	2.6258e+06	3.62806	8.37108e-08	2.88832	7.81105e-05	4.62778	2.08505e-12	2.57119	0.000544134	-3.78386	4.29841e-08	-6.00896	3.32708e-20
n1336	342.276	449.481	343.288	12	Arachidonoyl Cyclopropylamide	C23H37NO	[M-H]-	Lipid	Fatty esters	6860.64	-1.51456	0.031666			-1.73518	0.0085988
p3378	342.569	165.712			Unknown			Unknown	Unknown	110546	6.01822	7.22054e-16	4.21625	1.0507e-07	7.56109	7.50476e-25	5.4518	7.4382e-13
p3379	342.578	209.915			Unknown			Unknown	Unknown	112516	6.18217	5.12101e-31	5.74253	1.94145e-26	7.96377	1.99258e-51	5.31132	1.05732e-22	6.35022	1.61229e-32	4.95873	1.17965e-19
n1344	343.08	76.3175	344.09	5	5,3'-Dihydroxy-7,8,2'-trimethoxyisoflavone	C18H16O7	[M-H]-	Flavonoid	Isoflavonoids	119454			3.37533	1.06808e-08			4.70659	7.03892e-17			3.08693	3.20561e-07
p3390	343.099	207.174	342.095	8	Caffeic acid 3-glucoside	C15H18O9	[M+H]+	Phenylpropanoids	Cinnamic acids	263860	3.39958	5.2369e-10			3.62965	2.45138e-11	4.17162	1.35457e-14	1.84009	0.004245
p3397	343.567	168.866			Unknown			Unknown	Unknown	6845.18			1.91535	0.0108308	2.7822	1.29292e-05	2.3724	0.000496644	3.54825	1.86814e-08
p3398	343.655	226.906			Unknown			Unknown	Unknown	8037.95	2.44507	1.23677e-06	1.46751	0.0167536	3.12087	1.58391e-10	2.20438	2.90099e-05	1.66633	0.00362389	1.36609	0.031018
p3437	346.057	234.236	345.047	5	cGMP	C10H12N5O7P	[M+H]+	Nucleotide	Nucleotide	272404	5.34092	2.27525e-23			6.55956	3.5622e-35	3.79028	9.67557e-12
n1367	346.08	181.81			Unknown			Unknown	Unknown	8293.98	1.3373	0.0248032	2.8093	4.45123e-08	2.3527	4.887e-06	2.66239	2.44347e-07			1.38669	0.0306454
n1381	348.067	127.623			Unknown			Unknown	Unknown	6923.42					1.45183	5.37323e-05					-1.903	8.24047e-08
p3484	348.592	141.636			Unknown			Unknown	Unknown	9611.37			-2.35584	1.86845e-08			-1.67946	0.000166616
n1387	349.109	139.943	350.115	2	4'-O-methylalpinumisoflavone	C21H18O5	[M-H]-	Flavonoid	Isoflavonoids	6731.07					1.25301	0.0178163
p3501	349.584	167.29			Unknown			Unknown	Unknown	35668.9	1.99131	0.00562089	5.13699	1.37307e-16	5.5407	1.12866e-19	5.48903	5.34945e-19	4.66906	9.85399e-14	3.26997	9.75086e-07
p3507	350.139	125.336	367.148	18	2-Acetamido-2-deoxy-6-O-a-L-fucopyranosyl-D-glucose	C14H25NO10	[M+H-H2O]+	Carbohydrate	Carbohydrate	3.48164e+06	2.56053	0.0347863	4.73516	8.65114e-06			3.51809	0.00195222	-5.67931	3.40919e-08
p3519	350.577	164.297			Unknown			Unknown	Unknown	11187.8	2.61059	2.50326e-05	3.47179	9.6861e-09	3.274	4.06338e-08	3.57811	2.41232e-09	1.8062	0.0112643	2.2305	0.000984882
p3518	350.612	213.584			Unknown			Unknown	Unknown	150178	7.76727	1.40403e-28	4.8155	6.56775e-11	8.11036	3.00171e-31	5.35708	1.43942e-13	6.22704	3.10318e-18	4.60782	6.60603e-10
n1407	352.097	154.106			Unknown			Unknown	Unknown	74549.1	-2.89216	0.000476857
n1428	354.205	390.813			Unknown			Unknown	Unknown	7653.67											-0.903646	0.00652182
p3591	354.606	56.4005			Unknown			Unknown	Unknown	80593.5	-1.80401	0.0148353
n1436	355.07	45.7375	356.074	6	Caffeic acid 3-O-glucuronide	C15H16O10	[M-H]-	Phenylpropanoids	Cinnamic acids	9424.47	-1.46447	0.00170461			-1.73735	0.000101689
p3612	355.574	129.832			Unknown			Unknown	Unknown	11038.1									-1.83025	0.00170196	-2.87313	5.50238e-08
p3614	356.097	75.287	338.063	1	5-Aminoimidazole-4-carboxamide-1-β-D-ribofuranosyl 5'-monophosphate	C9H15N4O8P	[M+H]+	Nucleotide	Nucleotide sugar	147539	1.98103	0.00320996			1.61572	0.0202873			2.56309	8.87621e-05
p3632	356.571	166.143			Unknown			Unknown	Unknown	6934.78	1.25348	0.00955493			2.48638	2.92841e-09			2.09611	2.09079e-06
n1452	357.096	142.077			Unknown			Unknown	Unknown	1.69558e+06	7.33787	5.94984e-18	4.54389	7.24905e-07	10.077	1.21878e-33	5.75611	5.76717e-11	4.99915	3.22844e-08
p3653	357.575	164.754			Unknown			Unknown	Unknown	107754	6.1427	1.77682e-17	6.32499	3.85057e-18	6.81546	1.90762e-21	6.67817	2.62874e-20	5.46639	1.34275e-13	4.00968	2.64144e-07
p3654	357.583	208.787			Unknown			Unknown	Unknown	10061.7	3.34591	5.22033e-12			3.38847	2.71185e-12	1.27017	0.041698	1.40226	0.0214819
p3657	358.064	211.072	375.066	2	2-Methylpropyl glucosinolate	C11H21NO9S2	[M+H-H2O]+	Other	Other	21423.9	1.92168	0.000208718			2.78886	9.62573e-09			1.7311	0.00181286
n1461	358.111	130.021	377.134	11	Kinetin-7-N-glucoside	C16H19N5O6	[M-H2O-H]-	Plant hormone related	Plant hormone related	261407	4.53893	0.000289023	4.08009	0.00281043			3.83047	0.00482812	3.49553	0.0134571	3.56205	0.0134221
p3671	358.582	166.867			Unknown			Unknown	Unknown	12670.5	1.58026	0.000958404	2.61376	4.95627e-09	1.92183	2.72068e-05	2.54238	1.26676e-08	2.24389	1.05602e-06	2.24386	1.26023e-06
n1467	359.111	174.971	360.121	7	2',5'-Dihydroxy-4,3',4',6'-tetramethoxychalcone	C19H20O7	[M-H]-	Flavonoid	Chalcones and dihydrochalcones	62683.5	1.45171	0.00953196			1.52992	0.00477342
p3682	359.112	154.587	358.105	2	7-Hydroxy-6,2',4',5'-tetramethoxyisoflavone	C19H18O7	[M+H]+	Flavonoid	Isoflavonoids	269932	2.79586	3.7482e-06	4.76938	1.11324e-16	3.66886	2.93826e-10	4.65682	5.32365e-16	3.47243	7.02702e-09	3.70868	4.99803e-10
p3678	359.127	198.095	394.142	4	8-C-Methylvellokaempferol 3,5-dimethyl ether	C23H22O6	[M+H-2H2O]+	Flavonoid	Flavones and Flavonols	352984			-2.26541	0.0255944			-2.17857	0.0272933			-3.38154	0.000125362
n1471	360.096	106.764			Unknown			Unknown	Unknown	46167.4	-1.90503	0.0137612
p3716	361.212	125.604	396.228	7	PA(15:0/0:0)	C18H37O7P	[M+H-2H2O]+	Lipid	Glycerophosphates	464698									1.73062	0.0465633
n1492	362.094	141.159	363.107	14	7,8-Didemethyl-8-hydroxy-5-deazariboflavin	C16H17N3O7	[M-H]-	Other	Other	11001.9	1.38812	0.00888234			2.22585	2.68565e-06
p3757	363.569	132.818			Unknown			Unknown	Unknown	108791	1.16202	0.00585391			1.13495	0.0064835			-5.10438	3.84908e-48	-5.2518	5.24915e-51
p3758	363.59	204.221			Unknown			Unknown	Unknown	15311.9			2.21196	1.3144e-06	1.67565	0.000330126	2.4834	2.50389e-08			1.86093	0.000111653
n1508	363.945	176.55			Unknown			Unknown	Unknown	12107	1.45123	0.0120099	1.41065	0.0262504
n1507	364.065	126.495	343.09	0	DIBOA-glucoside	C14H17NO9	[M+Na-2H]-	BX	BX	35991.8									-1.97427	0.000635612	-5.99224	4.10857e-34
p3774	364.566	206.023			Unknown			Unknown	Unknown	8107.06					2.03282	8.25688e-05
p3773	364.572	132.823			Unknown			Unknown	Unknown	6014.46									-1.64781	0.0013504
n1517	364.879	255.026			Unknown			Unknown	Unknown	15802.6	-2.6743	2.02617e-07
p3786	365.19	156.856	364.189	17	Gibberellin A44 diacid	C20H28O6	[M+H]+	Plant hormone related	Plant hormone related	359748	-3.27878	0.00195372
p3794	365.562	166.591			Unknown			Unknown	Unknown	26201.5	2.30628	0.000141757	4.25383	4.262e-14	4.33654	5.52442e-15	4.49839	7.82801e-16	3.39962	5.11871e-09	4.46889	1.96225e-15
p3812	366.574	72.5365			Unknown			Unknown	Unknown	7451.71	1.54466	9.20183e-05	2.41493	1.28098e-10	0.962259	0.0274432	2.65673	6.45128e-13			2.09928	5.50238e-08
p3813	366.605	131.458			Unknown			Unknown	Unknown	55760.8									-4.60968	1.22692e-12	-4.15545	3.39079e-10
n1528	366.874	556.676			Unknown			Unknown	Unknown	9482.8							-1.32422	0.000260704			-1.16225	0.00265634
n1530	367.094	171.131	386.115	8	8-Cinnamoyl-3,4-dihydro-5,7-dihydroxy-4-phenylcoumarin	C24H18O5	[M-H2O-H]-	Flavonoid	Chalcones and dihydrochalcones	93846	-2.13672	0.040432					-2.93374	0.00264938
p3831	367.566	100.866			Unknown			Unknown	Unknown	3530.74	3.78255	0.000333654			2.78163	0.0132634
p3837	368.021	168.659	345.047	41	cGMP	C10H12N5O7P	[M+Na]+	Nucleotide	Nucleotide	85727.8	4.42416	1.40384e-13			4.49136	5.68792e-14
p3840	368.033	233.731	345.047	8	cGMP	C10H12N5O7P	[M+Na]+	Nucleotide	Nucleotide	66446	2.15566	0.00206624	1.87686	0.0172322	3.85252	8.63908e-10	3.02961	5.51062e-06
n1539	368.079	142.529	387.116	51	HDMBOA-Glc	C16H21NO10	[M-H2O-H]-	BX	BX	29956.7	3.59032	5.01222e-05			3.58396	4.97164e-05					-2.20898	0.0465817
n1537	368.092	105.842	369.096	7	Gly-Trp-OH	C18H15N3O6	[M-H]-	Amino acid	Amino acid	67947	2.66262	6.64969e-05			2.28234	0.000881638			2.28817	0.00150241
p3875	369.596	73.013			Unknown			Unknown	Unknown	10844.6	1.97949	2.48776e-06			1.9669	2.88432e-06	1.34905	0.0045161	1.1313	0.0267952
n1557	370.076	141.19	371.079	11	Asn-Met-OH	C14H17N3O7S	[M-H]-	Amino acid	Amino acid	25130.1			2.31252	6.53006e-08	1.22704	0.00914531	2.59769	5.41945e-10	-1.99754	5.76219e-06	-2.70224	1.27728e-10
p3898	370.58	74.344			Unknown			Unknown	Unknown	11378.7	0.999978	0.00559347	1.60012	1.66655e-06	1.11517	0.00130056	1.69288	2.60479e-07			1.05296	0.00556958
p3900	370.584	143.449			Unknown			Unknown	Unknown	21624.7	1.37853	0.00925105			1.46626	0.00419686	1.4481	0.00765249			-2.38629	8.25508e-07
p3899	370.659	229.872			Unknown			Unknown	Unknown	13735	-2.0853	0.000294389
n1566	371.109	270.872			Unknown			Unknown	Unknown	12913.5	-1.45811	0.0327379
p3910	371.12	318.136	370.12	18	Leu-Met-OH	C16H22N2O6S	[M+H]+	Amino acid	Amino acid	445286	1.61577	0.0242764
p3920	371.578	202.931			Unknown			Unknown	Unknown	20006.6			2.86352	2.89711e-08	3.75596	1.87763e-14	3.58614	5.8811e-13	2.1406	9.25077e-05	2.29704	2.53177e-05
p3923	371.932	223.98			Unknown			Unknown	Unknown	4263.9					-0.965834	0.0341129
n1573	372.086	92.487	351.111	1	Oxoglaucine	C20H17NO5	[M+Na-2H]-	Other	Alkaloid	308454			2.81808	0.00261921	3.29733	9.97436e-05	3.1067	0.000469942	2.71705	0.00358047	4.97643	1.13543e-09
n1572	372.089	146.415	373.101	11	DIMBOA-glucoside	C15H19NO10	[M-H]-	BX	BX	6.69921e+06	10.2988	4.45402e-35	6.41734	1.59416e-13	9.0271	4.70464e-27	6.42624	1.23869e-13
p3940	372.622	156.892			Unknown			Unknown	Unknown	6404.55	1.80442	6.89744e-09			1.42205	1.01809e-05			0.890544	0.0203021
n1579	373.093	154.12	374.1	1	5,3'-Dihydroxy-6,7,8,2'-tetramethoxyisoflavone	C19H18O8	[M-H]-	Flavonoid	Isoflavonoids	457486	8.06106	2.04877e-21	5.56385	4.14121e-10	8.46105	1.25482e-23	5.04173	2.08946e-08
n1581	373.096	102.19	374.1	8	5,3'-Dihydroxy-6,7,8,2'-tetramethoxyisoflavone	C19H18O8	[M-H]-	Flavonoid	Isoflavonoids	27699.1			3.83492	8.56268e-09	1.85478	0.012947	3.5566	1.16334e-07	2.16721	0.00453129	2.09063	0.0081119
n1580	373.182	210.782			Unknown			Unknown	Unknown	55525.7					1.70438	0.0360727
n1584	373.948	168.886			Unknown			Unknown	Unknown	21303.5	3.83942	3.23857e-22	1.97439	6.47088e-06	3.98311	5.88067e-24	2.1547	4.58284e-07	1.35004	0.00530239	1.17955	0.0241531
n1588	374.099	145.294			Unknown			Unknown	Unknown	129930	5.25809	5.9863e-10			6.52695	4.22195e-15	3.21383	0.000748808
p3980	375.09	111.043	352.095	16	Lupinisoflavone A	C20H16O6	[M+Na]+	Flavonoid	Isoflavonoids	64575							-1.74837	0.012274			-1.63246	0.0285125
p3993	375.563	99.931			Unknown			Unknown	Unknown	12336.4	2.70849	1.48099e-18			3.00822	7.53901e-23	1.29196	0.000214172	1.21537	0.00067167
p4014	376.585	179.985			Unknown			Unknown	Unknown	41207.5	1.98985	0.00286445			2.91022	2.10848e-06	1.55035	0.0401842	2.61163	5.48409e-05
n1615	376.908	314.825			Unknown			Unknown	Unknown	11247.4			0.954606	0.0323986
p4030	377.587	141.845			Unknown			Unknown	Unknown	118825	4.89425	1.29083e-19	4.63748	2.55168e-17	4.95012	4.02627e-20	5.15555	1.71348e-21
n1629	378.068	137.149	357.106	33	HMBOA-Glc	C15H19NO9	[M+Na-2H]-	BX	BX	7.11959e+06					2.49502	0.0117613	3.0556	0.00195222	-7.99154	2.31021e-21	-7.11202	7.71752e-17
n1628	378.081	55.042			Unknown			Unknown	Unknown	992236							1.25379	0.0086682
p4048	378.592	146.891			Unknown			Unknown	Unknown	8329.51	1.61095	0.000389721			1.33592	0.00448083	1.69768	0.000241987
p4047	378.621	284.291			Unknown			Unknown	Unknown	179645					-1.28179	0.0341891
n1632	378.772	224.069			Unknown			Unknown	Unknown	18934.5	-0.802446	0.0449362
p4056	379.088	181.364	356.09	24	6,7,3'-Trimethoxy-4',5'-methylenedioxyisoflavone	C19H16O7	[M+Na]+	Flavonoid	Isoflavonoids	2.91656e+07	3.21382	0.00777226			6.02629	1.20627e-08			4.70829	3.37965e-05
n1646	380.058	133.742	359.085	6	TRIBOA-glucoside	C14H17NO10	[M+Na-2H]-	BX	BX	2.87384e+06									-8.2609	4.99631e-45	-8.94774	7.53552e-53
p4073	380.093	402.668	357.106	5	HMBOA-Glc	C15H19NO9	[M+Na]+	BX	BX	20815.7	1.46378	0.00028562	1.90783	1.33526e-06	1.35724	0.000879004	1.93614	7.65528e-07	0.971606	0.0444602	-1.08682	0.0224118
n1647	380.117	217.13			Unknown			Unknown	Unknown	22647.2	2.78434	4.21575e-05	1.9961	0.0120238	4.95186	3.95648e-15	1.95435	0.0117519
p4076	380.12	262.527	357.106	64	HMBOA-Glc	C15H19NO9	[M+Na]+	BX	BX	69069.8	2.78037	3.63356e-08	1.89624	0.000858701	3.05268	9.21747e-10	2.66957	2.56929e-07
n1651	380.175	120.329	381.165	46	trans-Zeatin-7-β-D-glucoside	C16H23N5O6	[M-H]-	Plant hormone related	Plant hormone related	21017.5					-3.54107	0.00535109
p4085	380.511	144.838			Unknown			Unknown	Unknown	212408	8.83963	4.84143e-20	4.29744	8.23419e-05	9.25322	5.29166e-22	4.43233	3.55177e-05	3.27692	0.00528605	-3.507	0.00273752
p4086	380.576	206.725			Unknown			Unknown	Unknown	9196.34	2.0131	0.0334568			2.49775	0.00407477
p4092	380.684	129.606			Unknown			Unknown	Unknown	10430.3							2.17147	3.31079e-08
n1658	380.845	154.354			Unknown			Unknown	Unknown	5558.81	-2.50701	0.00017387			-2.65856	5.306e-05
p4098	381.094	142.548	358.105	1	7-Hydroxy-6,2',4',5'-tetramethoxyisoflavone	C19H18O7	[M+Na]+	Flavonoid	Isoflavonoids	1.09622e+07	4.986	1.40843e-07	3.54236	0.00084246	5.63426	1.46794e-09	4.57158	3.32013e-06	3.02806	0.00609038
p4107	381.684	136.006			Unknown			Unknown	Unknown	55334.6			-1.81278	0.000785628			1.38179	0.0168791			-1.55077	0.00681488
n1668	381.985	159.603			Unknown			Unknown	Unknown	6762.98	0.862269	0.0485573	0.965161	0.0354491			0.983336	0.0242416	-0.906668	0.046806
p4114	382.061	148.742	359.085	34	TRIBOA-glucoside	C14H17NO10	[M+Na]+	BX	BX	1.38205e+06	4.4862	9.14828e-05	4.34436	0.000319462	6.24631	8.67836e-09	5.2993	3.28501e-06
n1670	382.105	127.141	383.112	2	Ala-Trp-OH	C19H17N3O6	[M-H]-	Amino acid	Amino acid	79807.5			2.18493	0.000973012	1.73771	0.00828164	2.52951	5.47684e-05	-1.73718	0.0138505	1.75034	0.0154484
p4121	382.193	124.466	364.152	19	Gibberellin A8	C19H24O7	[M+NH4]+	Plant hormone related	Plant hormone related	235319					-2.37807	0.0196476
p4161	384.042	199.97	366.005	10	Luteolin 7-sulfate	C15H10O9S	[M+NH4]+	Flavonoid	Flavones and Flavonols	38684.7	3.11381	1.61615e-11	3.78276	1.91043e-16	2.46687	2.12041e-07	4.457	7.46526e-23	1.71714	0.00123441	3.27484	2.97604e-12
p4174	384.591	144.581			Unknown			Unknown	Unknown	13268.6	1.08363	0.0354731			1.88273	2.02891e-05
n1695	384.854	211.476			Unknown			Unknown	Unknown	3983.24	-0.891696	0.00940449
n1701	385.115	174.265	386.121	3	1-O-Sinapoyl-β-D-glucose	C17H22O10	[M-H]-	Phenylpropanoids	Cinnamic acids	53710					1.78699	0.00265582
n1702	385.171	294.918	364.189	20	Gibberellin A44 diacid	C20H28O6	[M+Na-2H]-	Plant hormone related	Plant hormone related	51220							2.29468	0.00152686
p4193	385.591	145.767			Unknown			Unknown	Unknown	12305.4					1.04561	0.0122378	1.03515	0.020527
n1705	385.875	578.971			Unknown			Unknown	Unknown	14359.6					-0.762529	0.0111164	-0.732762	0.0241988
p4198	385.887	218.495			Unknown			Unknown	Unknown	6343.56	-1.18124	0.00269986			-1.0125	0.0121558
p4237	387.979	212.913			Unknown			Unknown	Unknown	11738.2			1.05674	0.0306115
n1723	388.089	136.901			Unknown			Unknown	Unknown	189374	1.98867	0.0104035	1.9323	0.022979	2.22789	0.00263514	2.85807	8.38832e-05	-2.92767	5.71988e-05	-2.30597	0.00361259
p4241	388.119	74.801	365.132	6	2-(acetylamino)-1,5-anhydro-2-deoxy-3-O-b-D-galactopyranosyl-D-arabino-Hex-1-enitol	C14H23NO10	[M+Na]+	Carbohydrate	Carbohydrate	89736.6	5.23509	2.24669e-16	2.10438	0.00806601	4.44133	6.64451e-12	2.84831	5.72961e-05	3.0586	1.28817e-05
n1730	389.083	131.198	390.095	12	5,3',5'-Trihydroxy-3,6,7,4'-tetramethoxyflavone	C19H18O9	[M-H]-	Flavonoid	Flavones and Flavonols	38926.6	1.3511	0.0364373			1.56196	0.00947105			-1.69431	0.0071005	-1.927	0.00171421
p4253	389.13	174.515	388.116	17	5-Hydroxy-7,2',3',4',5'-pentamethoxyflavone	C20H20O8	[M+H]+	Flavonoid	Flavones and Flavonols	223727			2.15154	0.0432296			2.10731	0.0400507
n1747	391.077	167.949	392.074	25	5,7,3',4',5'-Pentahydroxy-3,6,8-trimethoxyflavone	C18H16O10	[M-H]-	Flavonoid	Flavones and Flavonols	11710.3	1.52369	0.0033874	1.76522	0.000785238	2.14375	8.06373e-06			1.27988	0.0274959
p4289	391.098	130.512	390.095	10	5,3',5'-Trihydroxy-3,6,7,4'-tetramethoxyflavone	C19H18O9	[M+H]+	Flavonoid	Flavones and Flavonols	454966									1.88563	0.0322125	3.5056	2.13571e-06
p4298	391.569	97.66			Unknown			Unknown	Unknown	6356.56	3.28196	1.80804e-15			3.13064	3.92626e-14			1.85437	5.30721e-05
n1753	392.068	153.173	371.079	38	Asn-Met-OH	C14H17N3O7S	[M+Na-2H]-	Amino acid	Amino acid	1.06265e+06	4.7694	9.73844e-06	5.464	4.45259e-07	6.80708	3.3424e-11	5.37645	6.497e-07			-3.57199	0.00356916
p4317	392.591	139.51			Unknown			Unknown	Unknown	27138.4	3.39231	1.60055e-10	2.00932	0.000973403	2.62769	1.68049e-06	2.48924	1.20131e-05	2.95254	9.74884e-08	1.89886	0.0023701
n1761	393.077	156.381			Unknown			Unknown	Unknown	272706	5.58618	2.95317e-09	4.18304	4.20059e-05	6.38928	5.90787e-12	4.32445	1.65493e-05			-4.10687	7.33986e-05
p4341	393.586	154.56			Unknown			Unknown	Unknown	18842.8	1.65366	0.000624314			2.75763	4.85408e-10	1.27949	0.0185294
p4346	393.929	157.557			Unknown			Unknown	Unknown	6388.16					-1.13367	0.037192			-1.20708	0.039812	-1.6397	0.00221027
n1770	394.05	77.929			Unknown			Unknown	Unknown	4786.1											-1.80762	1.0427e-06
n1767	394.065	162.932			Unknown			Unknown	Unknown	565561	2.22226	0.00403319	1.8239	0.0423677	3.15872	8.93498e-06			-5.51566	2.64808e-16	-8.41725	4.58226e-38
n1766	394.074	133.021	373.101	3	DIMBOA-glucoside	C15H19NO10	[M+Na-2H]-	BX	BX	272816	7.83564	3.90954e-44	6.83095	3.39214e-33	8.7437	6.42489e-55	8.55003	2.57643e-52	3.68616	1.0086e-09	2.1683	0.00160633
p4351	394.08	108.768			Unknown			Unknown	Unknown	112270	1.92045	0.000708303	3.69353	1.16554e-12			3.89686	3.71149e-14	1.76653	0.00366183	3.35911	2.27561e-10
p4360	394.592	98.088	430.212	8	PA(18:4(6Z,9Z,12Z,15Z)/0:0)	C21H35O7P	[M+H-2H2O]+	Lipid	Glycerophosphates	13623.4	2.79819	1.92389e-14	3.31893	8.79752e-20	2.65764	4.57688e-13	3.74936	2.90651e-25	1.79095	6.748e-06	1.51289	0.000313241
n1773	394.882	113.505			Unknown			Unknown	Unknown	22428.9					-0.910047	0.0406571
p4372	395.203	206.503			Unknown			Unknown	Unknown	1.28653e+07					1.49919	0.0101636
p4381	395.732	145.988	373.101	9	DIMBOA-glucoside	C15H19NO10	[M+Na]+	BX	BX	5346.06	1.12796	0.00845292			1.39277	0.000524104
n1782	395.89	115.111			Unknown			Unknown	Unknown	9985	-0.849906	0.0117213			-0.830093	0.0124953
n1786	396.059	121.668			Unknown			Unknown	Unknown	5892.13	1.79413	3.38045e-07			2.2519	4.44923e-11			1.33083	0.000580451
n1784	396.065	163.827			Unknown			Unknown	Unknown	10860.2			1.34289	0.0403266			1.52913	0.0107302			-1.66378	0.00549098
p4382	396.086	146.21	374.1	1	5,3'-Dihydroxy-6,7,8,2'-tetramethoxyisoflavone	C19H18O8	[M+Na]+	Flavonoid	Isoflavonoids	3.92038e+07	6.55568	3.39155e-09	6.98603	4.82365e-10	5.00679	1.41267e-05	6.84933	9.70616e-10
n1794	397.066	162.953	416.111	66	Pelargonidin 3-rhamnoside	C21H20O9	[M-H2O-H]-	Flavonoid	Anthocyanidins	55664.7	3.79356	9.55292e-11	3.13684	3.48651e-07	3.8202	6.76448e-11	2.67054	2.43499e-05			1.61653	0.0349746
p4405	397.09	146.21			Unknown			Unknown	Unknown	6.3512e+06	7.62383	4.17899e-22	6.55578	3.85045e-16	5.70443	1.40882e-12	6.95943	2.86146e-18
p4425	397.971	87.013			Unknown			Unknown	Unknown	107869	1.72078	0.036796			1.76259	0.0257114					-3.01659	4.49749e-05
p4428	398.091	144.868	433.113	24	Luteolinidin 3-O-glucoside	C21H21O10	[M+H-2H2O]+	Flavonoid	Flavones and Flavonols	1.10171e+06	6.71206	1.37992e-17	6.17537	1.27455e-14	5.66032	1.26151e-12	6.37982	1.10067e-15
n1804	398.101	183.334	377.134	18	Kinetin-7-N-glucoside	C16H19N5O6	[M+Na-2H]-	Plant hormone related	Plant hormone related	410757	2.49748	0.00662747	3.60664	3.57245e-05	5.18258	8.4405e-11	7.55646	3.38479e-22			3.85803	8.18111e-06
n1817	399.113	182.858	400.116	11	Flavonol 3-O-D-galactoside	C21H20O8	[M-H]-	Flavonoid	Flavones and Flavonols	48990.5	2.36306	0.00133965	2.51101	0.00102088	3.54963	1.80754e-07	2.74871	0.000175425	2.23575	0.00437937	2.52065	0.00101907
n1824	400.041	132.344	401.039	22	5-Methyldeoxycytidine diphosphate	C10H17N3O10P2	[M-H]-	Nucleotide	Nucleotide	487515	2.18563	5.52495e-07			2.41455	1.97764e-08			-5.89586	3.16852e-48	-8.01132	1.24966e-89
n1825	400.092	181.363	419.098	31	Cyanidin 3-arabinoside	C20H19O10	[M-H2O-H]-	Flavonoid	Anthocyanidins	27369.4	5.06739	1.63515e-17	2.97821	4.78127e-06	6.9045	2.84006e-32	3.32935	1.44807e-07	3.3889	9.74884e-08	1.99364	0.00705003
p4479	400.996	168.436			Unknown			Unknown	Unknown	13482.1	1.72973	1.54811e-06	1.14128	0.00690491	1.03179	0.00959368	1.11258	0.00714739
p4501	401.973	206.016			Unknown			Unknown	Unknown	13768.7									-1.51989	0.000267976	-1.10825	0.0195863
p4502	401.999	170.246			Unknown			Unknown	Unknown	8980.6	2.3393	2.66156e-12	2.16963	2.78481e-10	2.10232	5.11161e-10	2.30326	1.15453e-11	1.21629	0.00178333	1.3674	0.000345748
n1841	402.183	175.414			Unknown			Unknown	Unknown	273506	-3.1962	0.00692612			3.7761	0.000766988
p4516	402.58	98.573			Unknown			Unknown	Unknown	16428.2	3.08739	5.15312e-16	2.14657	1.16528e-07	3.21847	2.06421e-17	2.98099	1.02807e-14	1.54397	0.000389835	1.30662	0.0051141
n1846	403.097	149.829	404.104	0	Met-Phe-OH	C19H20N2O6S	[M-H]-	Amino acid	Amino acid	568124	3.67603	0.000199906			4.27143	8.23697e-06	3.00512	0.00544123			-2.7925	0.0150108
p4533	403.163	212.432	380.174	0	Di-4-coumaroylputrescine	C22H24N2O4	[M+Na]+	Phenylpropanoids	Cinnamic acids	57793.3	-2.96699	8.47962e-07
p4537	403.579	97.1375			Unknown			Unknown	Unknown	2323.15							2.46162	0.00871198
p4545	404.203	289.875			Unknown			Unknown	Unknown	2.67012e+06					-1.27744	0.0479467	-1.43937	0.0332655			-1.72024	0.00878575
p4553	404.6	68.449			Unknown			Unknown	Unknown	20163.7	2.44101	1.83101e-05
p4552	404.614	292.217			Unknown			Unknown	Unknown	64264	-1.21319	0.0264969
n1875	406.082	126.697			Unknown			Unknown	Unknown	16064					1.89793	0.00577821			-1.77702	0.0183155	-2.93504	8.18111e-06
n1881	407.073	169.295	408.084	10	8-p-Hydroxybenzylquercetin	C22H16O8	[M-H]-	Flavonoid	Flavones and Flavonols	12480.2									-2.65962	5.81129e-06	-3.97339	5.77838e-13
p4594	407.078	209.92	406.082	27	7-Chloro-3,4',5,6,8-pentamethoxyflavone	C20H19ClO7	[M+H]+	Flavonoid	Flavones and Flavonols	544692	4.34621	2.08203e-06	5.31594	4.95613e-09	4.29354	2.83802e-06	5.05956	2.88722e-08	4.30834	5.13976e-06	4.21365	1.10582e-05
n1886	407.177	203.852	426.189	15	Abscisic acid glucose ester	C21H30O9	[M-H2O-H]-	Plant hormone related	Plant hormone related	192891					1.7008	0.0492567
n1892	407.987	205.944	387.023	27	2'-Deoxycytidine diphosphate (dCDP)	C9H15N3O10P2	[M+Na-2H]-	Nucleotide	Nucleotide	8526.93	1.97695	2.53957e-08			2.7503	1.05182e-15	1.13024	0.00634496	1.09557	0.00936838
p4610	408.036	102.687	425.045	15	Sinalbin	C14H19NO10S2	[M+H-H2O]+	Other	Other	366494	6.6711	3.99319e-21			6.47312	5.30932e-20	2.78602	0.000654821	4.97566	1.30394e-11
[truncated: 1,631 more rows]
